# Supplementary material for: Expanded eligibility for HIV testing increases HIV diagnoses—A cross-sectional study in seven health facilities in western Kenya
Source: PLoS One. 2019 Dec 27;14(12):e0225877. doi: 10.1371/journal.pone.0225877 (PMC6934319; doi:10.1371/journal.pone.0225877)
Supplement: S1 Excel — (ZIP) [file pone.0225877.s001.zip]

Archive with 1 entries (1 files):
- S1. Line Data.csv
