# Supplementary material for: Expanded eligibility for HIV testing increases HIV diagnoses—A cross-sectional study in seven health facilities in western Kenya
Source: PLoS One. 2019 Dec 27;14(12):e0225877. doi: 10.1371/journal.pone.0225877 (PMC6934319; doi:10.1371/journal.pone.0225877)
Supplement: S1 Excel — (ZIP) [file pone.0225877.s001.zip › S1. Line Data.csv]

database_id	gender	patient_type	age	age_category	screened	eligible	ineligible	tested	HIV_test_result	met_routine_criteria	met_routine_criteriatsd	reason_met_routine_criteria	Met_RRI_criteria	Met_RRI_criteriatsd	Reason_met_RRI_criteria
219134681	0	2	30	3	1	2	1			0			0
219134682	1	1	18	1	1	1		1	1	0			1	1	2
219134683	0	1	42	3	1	1		1	1	0			1	1	2
219134684	0	1	52	4	1	2	1			0			0
219134685	0	1	27	3	1	1		1	1	1	1	2	0
219134686	0	1	39	3	1	1		1	1	0			1	1	2
219134687	0	2	37	3	1	1		1	1	0			1	1	2
219134688	0	2	47	3	1	1		1	1	0			1	1	1
219134689	0	2	22	2	1	2	1	2		0			0
2191346810	0	2	17	1	1	1		1	1	0			1	1	2
2191346811	0	1	53	4	1	1		1	1	0			1	1	2
2191346812	0	2	27	3	1	1		1	1	0			1	1	2
2191346813	1	2	30	3	1	2	1			0			0
2191346814	0	1	20	2	1	2	1			0			0
2191346815	0	2	24	2	1	1		1	1	1	1	2	0
2191346816	0	1	35	3	1	1		1	1	0			1	1	2
2191346817	0	1	41	3	1	2	2			0			0
2191346818	0	2	27	3	1	2	1			0			0
2191346819	0	1	17	1	1	1		1	1	0			1	1	1
2191346820	0	1	26	3	1	2	1	2		0			0
2191346821	0	1	45	3	1	2	1	2		0			0
2191346822	0	1	65	4	1	2	1			0			0
2191346823	0	1	59	4	1	1		1	1	0			1	1	2
2191346824	0	2	32	3	1	1		1	1	0			1	1	1
2191346825	0	2	21	2	1	2	1	2		0			0
2191346826	1	1	18	1	1	1		1	1	0			1	1	2
2191346827	0	1	61	4	1	1		1	1	1	1	1	0
2191346828	0	1	55	4	1	2	1			0			0
2191346829	1	1	48	3	1	1		1	1	0			1	1	2
2191346830	0	1	22	2	1	1		1	1	0			1	1	2
2191346831	0	2	24	2	1	1		1	1	0			1	1	2
2191346832	1	2	57	4	1	1		1	1	0			1	1	2
2191346833	0	1	22	2	1	2	1			0			0
2191346834	0	1	26	3	1	1		1	1	0			1	1	2
2191346835	0	1	32	3	1	2	2			0			0
2191346836	1	2	22	2	1	1		1	1	1	1	2	0
2191346837	1	1	22	2	1	1		1	1	0			1	1	2
2191346838	0	1	30	3	1	1		1	1	0			1	1	1
2191346839	1	2	24	2	1	1		1	1	0			1	1	2
2191346840	1	1	38	3	1	1		1	0	0			1	1	2
2191346841	0	1	75	4	1	1		1	1	1	1	1	0
2191346842	1	1	47	3	1	1		1	1	0			1	1	2
2191346843	0	1	59	4	1	1		1	1	1	1	2	0
2191346844	1	1	32	3	1	2	1	2		0			0
2191346845	0	1	50	4	1	2	1	2		0			0
2191346846	1	1	17	1	1	1		1	1	0			1	1	1
2191346847	0	1	22	2	1	2	1			0			0
2191346848	0	2	21	2	1	1		1	1	0			1	1	1
2191346849	1	2	60	4	1	1		1	1	1	1	1	0
2191346850	0	2	16	1	1	1		1	1	0			1	1	2
2191346851	0	2	19	1	1	2	1	2		0			0
2191346852	1	1	57	4	1	1		1	1	0			1	1	2
2191346853	0	1	24	2	1	1		1	1	0			1	1	2
2191346854	1	1	27	3	1	1		1	1	1	1	1	0
2191346855	1	1	40	3	1	1		2	1	0			1	1	2
2191346856	0	2	21	2	1	1		1	1	0			1	1	1
2191346857	1	2	78	4	1	1		1	1	0			1	1	2
2191346858	1	1	18	1	1	1		1	1	1	1	1	0
2191346859	0	2	25	3	1	1		1	1	0			1	1	2
2191346860	0	1	22	2	1	2	1			0			0
2191346861	0	1	47	3	1	1		2	1	0			1	1	2
2191346862	0	2	17	1	1	1		1	1	1	1	2	0
2191346863	0	2	20	2	1	1		1	0	0			1	1	2
2191346864	0	2	26	3	1	1		1	1	0			1	1	2
2191346865	0	2	28	3	1	1		1	1	0			1	1	2
2191346866	1	2	35	3	1	1		1	1	1	1	2	0
2191346867	1	1	28	3	1	1		1	1	0			1	1	2
2191346868	1	1	25	3	1	1		1	1	0			1	1	2
2191346869	1	2	70	4	1	1		1	1	0			1	1	2
2191346870	1	1	30	3	1	2	1			0			0
2191346871	1	1	28	3	1	1		1	0	1	1	2	0
2191346872	1	1	78	4	1	2	1	2		0			0
2191346873	1	1	25	3	1	1		2	1	0			1	1	1
2191346874	0	1	28	3	1	1		2	1	0			1	1	2
2191346875	1	1	54	4	1	2	1			0			0
2191346876	0	1	22	2	1	2	1	2		0			0
2191346877	1	2	28	3	1	1		1	1	0			1	1	2
2191346878	0	2	26	3	1	2	2			0			0
2191346879	1	2	31	3	1	1		1	1	0			1	1	2
2191346880	1	1	28	3	1	1		1	1	0			1	1	2
2191346881	1	1	85	4	1	1		1	1	0			1	1	1
2191346882	0	1	33	3	1	2	2	2		0			0
2191346883	0	1	45	3	1	2	2			0			0
2191346884	0	1	40	3	1	2	1			0			0
2191346885	1	1	58	4	1	1		2	1	0			1	1	2
2191346886	0	1	65	4	1	2	2			0			0
2191346887	0	1	46	3	1	2	2			0			0
2191346888	1	2	36	3	1	2	1	2		0			0
2191346889	1	1	37	3	1	1		1	1	1	1	2	0
2191346890	1	1	26	3	1	2	1	2		0			0
2191346891	1	2	30	3	1	1		1	1	0			1	1	1
2191346892	0	2	32	3	1	1		1	1	0			1	1	2
2191346893	0	2	24	2	1	2	2			0			0
2191346894	0	2	24	2	1	1		1	1	1	1	2	0
2191346895	1	1	36	3	1	1		1	1	0			1	1	2
2191346896	1	2	40	3	1	1		1	1	0			1	1	2
2191346897	0	2	58	4	1	1		1	1	0			1	1	1
2191346898	1	1	21	2	1	2	1			0			0
2191346899	0	2	35	3	1	2	1			0			0
21913468100	1	1	44	3	1	1		1	1	0			1	1	2
21913468101	1	2	24	2	1	1		1	1	0			1	1	2
21913468102	1	1	43	3	1	2	1			0			0
21913468103	0	1	49	3	1	2	1			0			0
21913468104	1	2	43	3	1	1		1	1	0			1	1	2
21913468105	0	2	56	4	1	2	2			0			0
21913468106	0	1	25	3	1	2	1			0			0
21913468107	1	1	60	4	1	1		1	1	0			1	1	2
21913468108	1	2	28	3	1	1		1	1	0			1	1	2
21913468109	0	2	36	3	1	2	1			0			0
21913468110	0	1	26	3	1	2	1	2		0			0
21913468111	1	2	32	3	1	1		1	1	0			1	1	2
21913468112	1	1	49	3	1	1		1	1	0			1	1	2
21913468113	0	1	36	3	1	1		1	1	0			1	1	2
21913468114	1	1	15	1	1	1		1	1	1	1	1	0
21913468115	0	1	48	3	1	2	2			0			0
21913468116	1	1	61	4	1	2	1	2		0			0
21913468117	0	2	60	4	1	1		1	1	0			1	1	2
21913468118	0	2	19	1	1	1		1	1	0			1	1	2
21913468119	0	1	72	4	1	2	2			0			0
21913468120	1	1	47	3	1	2	2			0			0
21913468121	1	2	27	3	1	1		1	1	0			1	1	2
21913468122	1	2	31	3	1	1		1	1	1	1	2	0
21913468123	1	1	28	3	1	1		1	1	0			1	1	2
21913468124	1	1	17	1	1	1		1	1	0			1	1	1
21913468125	0	2	21	2	1	1		1	1	0			1	1	2
21913468126	0	1	50	4	1	1		1	1	1	1	1	0
21913468127	0	2	25	3	1	1		1	1	0			1	1	1
21913468128	0	1	40	3	1	1		1	1	0			1	1	1
21913468129	0	2	26	3	1	2	2			0			0
21913468130	1	1	51	4	1	2	1	2		0			0
21913468131	1	1	18	1	1	1		1	1	0			1	1	2
21913468132	0	1	60	4	1	1		1	1	1	1	2	0
21913468133	0	1	19	1	1	1		1	1	0			1	1	1
21913468134	0	1	56	4	1	2	1			0			0
21913468135	1	1	65	4	1	1		2	1	1	1	2	0
21913468136	0	2	19	1	1	1		1	1	0			1	1	1
21913468137	0	1	19	1	1	1		1	1	1	1	2	0
21913468138	0	2	18	1	1	1		1	1	0			1	1	2
21913468139	0	1	21	2	1	1		1	1	0			1	1	2
21913468140	0	2	40	3	1	1		1	1	0			1	1	2
21913468141	0	1	40	3	1	2	1	2		0			0
21913468142	1	1	40	3	1	1		1	1	0			1	1	2
21913468143	1	1	20	2	1	1		1	1	0			1	1	2
21913468144	1	1	50	4	1	2	2			0			0
21913468145	1	1	47	3	1	2	2			0			0
21913468146	0	2	22	2	1	2	1			0			0
21913468147	0	1	30	3	1	1		1	1	0			1	1	1
21913468148	0	2	21	2	1	2	1			0			0
21913468149	0	1	21	2	1	2	1			0			0
21913468150	0	2	26	3	1	1		1	1	0			1	1	2
21913468151	1	2	25	3	1	1		1	1	1	1	2	0
21913468152	1	2	32	3	1	1		1	1	0			1	1	2
21913468153	1	1	23	2	1	1		1	1	0			1	1	2
21913468154	0	1	47	3	1	1		1	1	0			1	1	2
21913468155	1	1	18	1	1	1		1	1	0			1	1	1
21913468156	0	2	30	3	1	1		1	1	0			1	1	1
21913468157	0	1	19	1	1	1		1	1	0			1	1	2
21913468158	1	2	28	3	1	1		1	1	0			1	1	2
21913468159	0	1	25	3	1	1		1	1	0			1	1	2
21913468160	0	1	39	3	1	2	1	2		0			0
21913468161	1	2	20	2	1	1		1	1	0			1	1	2
21913468162	1	1	48	3	1	2	1			0			0
21913468163	0	2	31	3	1	2	1			0			0
21913468164	1	1	16	1	1	2	1			0			0
21913468165	0	1	23	2	1	1		1	1	0			1	1	1
21913468166	0	1	22	2	1	1		1	1	0			1	1	1
21913468167	0	2	22	2	1	2	1			0			0
21913468168	0	2	23	2	1	2	2			0			0
21913468169	1	1	48	3	1	1		1	1	0			1	1	2
21913468170	0	1	35	3	1	2	2	2		0			0
21913468171	0	1	22	2	1	1		2	1	0			1	1	2
21913468172	0	2	23	2	1	2	1	2		0			0
21913468173	0	1	19	1	1	1		1	1	0			1	1	2
21913468174	1	1	33	3	1	2	1			0			0
21913468175	0	2	32	3	1	1		1	1	1	1	2	0
21913468176	1	1	17	1	1	1		1	1	0			1	1	2
21913468177	0	1	39	3	1	2	1	2		0			0
21913468178	0	2	38	3	1	1		1	1	0			1	1	2
21913468179	1	2	17	1	1	1		1	1	1	1	2	0
21913468180	1	1	16	1	1	1		1	1	0			1	1	2
21913468181	1	1	55	4	1	1		1	1	0			1	1	2
21913468182	1	1	19	1	1	2	1			0			0
21913468183	1	1	86	4	1	2	1	2		0			0
21913468184	0	1	18	1	1	2	1	2		0			0
21913468185	0	1	22	2	1	2	2			0			0
21913468186	0	2	22	2	1	1		1	1	0			1	1	2
21913468187	1	2	17	1	1	1		1	1	1	1	2	0
21913468188	1	1	17	1	1	1		1	1	1	1	1	0
21913468189	1	2	56	4	1	1		1	1	0			1	1	1
21913468190	1	1	25	3	1	1		1	1	0			1	1	2
21913468191	0	1	18	1	1	1		1	1	0			1	1	2
21913468192	1	2	32	3	1	1		1	1	0			1	1	1
21913468193	1	1	16	1	1	1		1	1	0			1	1	2
21913468194	1	1	55	4	1	2	1	2		0			0
21913468195	1	2	32	3	1	1		1	1	0			1	1	2
21913468196	1	2	30	3	1	2	2			0			0
21913468197	1	2	23	2	1	1		1	1	0			1	1	1
21913468198	0	1	58	4	1	1		2	1	0			1	1	2
21913468199	0	2	25	3	1	1		1	1	0			1	1	1
21913468200	1	1	35	3	1	1		1	1	0			1	1	2
21913468201	1	1	18	1	1	2	1	2		0			0
21913468202	0	1	26	3	1	1		1	1	0			1	1	2
21913468203	0	1	56	4	1	2	1			0			0
21913468204	1	2	30	3	1	1		1	1	0			1	1	2
21913468205	0	1	19	1	1	1		1	1	0			1	1	1
21913468206	0	2	19	1	1	1		1	1	1	1	2	0
21913468207	0	1	24	2	1	1		1	1	0			1	1	2
21913468208	1	1	54	4	1	2	1			0			0
21913468209	0	2	32	3	1	2	1			0			0
21913468210	0	1	27	3	1	2	1	2		0			0
21913468211	1	1	36	3	1	1		1	1	0			1	1	2
21913468212	0	2	27	3	1	1		1	1	0			1	1	2
21913468213	0	1	25	3	1	2	1			0			0
21913468214	0	1	16	1	1	1		1	1	1	1	1	0
21913468215	1	2	37	3	1	1		1	1	0			1	1	1
21913468216	1	1	42	3	1	1		1	1	0			1	1	2
21913468217	1	2	26	3	1	1		1	1	1	1	2	0
21913468218	1	2	22	2	1	1		1	1	0			1	1	2
21913468219	1	2	30	3	1	1		1	1	1	1	2	0
21913468220	0	1	72	4	1	2	2			0			0
21913468221	1	1	37	3	1	1		1	1	0			1	1	2
21913468222	1	1	17	1	1	1		1	1	0			1	1	1
21913468223	1	2	37	3	1	1		1	1	0			1	1	2
21913468224	1	1	40	3	1	1		1	1	0			1	1	2
21913468225	0	2	29	3	1	1		1	1	0			1	1	2
21913468226	1	1	20	2	1	2	1			0			0
21913468227	1	2	35	3	1	1		1	1	0			1	1	2
21913468228	1	2	50	4	1	2	2			0			0
21913468229	1	1	28	3	1	2	1			0			0
21913468230	0	2	24	2	1	2	1			0			0
21913468231	0	1	63	4	1	1		1	1	0			1	1	2
21913468232	1	1	18	1	1	1		1	1	0			1	1	2
21913468233	0	2	36	3	1	1		1	1	0			1	1	1
21913468234	1	2	24	2	1	1		1	1	0			1	1	2
21913468235	0	2	30	3	1	1		1	0	0			1	1	2
21913468236	1	1	43	3	1	2	2			0			0
21913468237	0	1	17	1	1	1		1	1	0			1	1	2
21913468238	0	1	22	2	1	2	1			0			0
21913468239	0	2	27	3	1	2	1			0			0
21913468240	0	2	25	3	1	1		1	1	0			1	1	2
21913468241	1	2	19	1	1	1		1	1	0			1	1	2
21913468242	1	1	34	3	1	1		1	1	0			1	1	1
21913468243	0	1	23	2	1	1		1	1	0			1	1	1
21913468244	0	1	28	3	1	2	2	2		0			0
21913468245	0	1	18	1	1	2	1			0			0
21913468246	0	1	21	2	1	1		1	1	0			1	1	1
21913468247	0	2	21	2	1	2	1	2		0			0
21913468248	0	1	80	4	1	1		1	1	1	1	2	0
21913468249	1	1	19	1	1	1		1	1	1	1	2	0
21913468250	0	1	21	2	1	2	1			0			0
21913468251	1	1	30	3	1	1		1	1	0			1	1	1
21913468252	0	2	30	3	1	1		1	1	0			1	1	2
21913468253	0	1	68	4	1	1		1	1	1	1	1	0
21913468254	1	2	31	3	1	1		1	1	0			1	1	2
21913468255	0	2	20	2	1	2	1			0			0
21913468256	1	1	15	1	1	1		1	1	1	1	1	0
21913468257	0	1	17	1	1	1		1	1	1	1	1	0
21913468258	1	1	45	3	1	1		1	1	0			1	1	1
21913468259	1	2	18	1	1	1		1	1	0			1	1	2
21913468260	0	2	34	3	1	2	2			0			0
21913468261	1	2	26	3	1	1		1	1	0			1	1	2
21913468262	0	1	20	2	1	1		1	1	0			1	1	2
21913468263	1	1	26	3	1	1		1	1	0			1	1	2
21913468264	1	2	83	4	1	1		1	1	0			1	1	2
21913468265	1	2	20	2	1	1		1	1	0			1	1	1
21913468266	0	1	57	4	1	2	1	2		0			0
21913468267	0	1	17	1	1	1		1	1	0			1	1	2
21913468268	1	2	31	3	1	1		1	1	1	1	2	0
21913468269	0	2	26	3	1	1		1	1	0			1	1	2
21913468270	0	2	34	3	1	1		1	1	0			1	1	2
21913468271	0	1	26	3	1	1		1	1	0			1	1	2
21913468272	0	2	28	3	1	1		1	1	0			1	1	1
21913468273	1	1	39	3	1	2	2	2		0			0
21913468274	0	2	40	3	1	2	2			0			0
21913468275	0	1	20	2	1	2	1	2		0			0
21913468276	1	1	16	1	1	1		1	1	1	1	1	0
21913468277	0	1	20	2	1	1		1	1	1	1	2	0
21913468278	1	2	26	3	1	1		1	1	0			1	1	2
21913468279	0	1	30	3	1	1		1	1	0			1	1	2
21913468280	0	1	48	3	1	1		1	1	0			1	1	2
21913468281	1	2	40	3	1	1		1	1	0			1	1	1
21913468282	1	2	23	2	1	1		1	1	0			1	1	2
21913468283	0	1	26	3	1	1		1	1	1	1	2	0
21913468284	0	2	21	2	1	2	1			0			0
21913468285	0	1	80	4	1	2	1			0			0
21913468286	1	2	40	3	1	1		2	1	1	1	2	0
21913468287	0	2	34	3	1	1		1	1	1	1	2	0
21913468288	1	1	25	3	1	2	2	2		0			0
21913468289	1	1	16	1	1	1		1	1	1	1	2	0
21913468290	1	1	23	2	1	1		1	1	0			1	1	2
21913468291	0	2	25	3	1	1		1	1	0			1	1	2
21913468292	0	2	33	3	1	1		1	1	0			1	1	1
21913468293	0	1	82	4	1	2	1			0			0
21913468294	0	1	20	2	1	2	1	2		0			0
21913468295	1	2	22	2	1	1		1	1	0			1	1	1
21913468296	0	1	19	1	1	2	1			0			0
21913468297	0	1	32	3	1	2	2	2		0			0
21913468298	1	1	26	3	1	1		1	1	0			1	1	2
21913468299	0	1	22	2	1	1		1	1	0			1	1	1
21913468300	0	2	18	1	1	2	1	2		0			0
21913468301	1	1	67	4	1	1		2	1	1	1	2	0
21913468302	1	2	23	2	1	1		1	1	0			1	1	1
21913468303	1	1	24	2	1	1		1	1	0			1	1	2
21913468304	0	1	60	4	1	1		1	1	1	1	1	0
21913468305	0	1	28	3	1	1		1	1	0			1	1	2
21913468306	0	1	26	3	1	2	1			0			0
21913468307	0	1	24	2	1	1		1	1	0			1	1	1
21913468308	0	1	32	3	1	1		1	1	1	1	2	0
21913468309	0	1	52	4	1	2	1			0			0
21913468310	0	2	25	3	1	1		1	1	1	1	2	0
21913468311	0	1	78	4	1	1		1	1	0			1	1	2
21913468312	1	2	25	3	1	1		1	1	0			1	1	2
21913468313	0	2	35	3	1	1		1	1	0			1	1	1
21913468314	1	2	40	3	1	1		1	1	0			1	1	2
21913468315	0	1	16	1	1	1		1	1	0			1	1	2
21913468316	0	1	15	1	1	1		1	1	1	1	1	0
21913468317	1	1	75	4	1	1		1	1	1	1	2	0
21913468318	1	1	18	1	1	1		1	1	0			1	1	2
21913468319	0	2	43	3	1	1		1	1	0			1	1	1
21913468320	0	2	20	2	1	2	1	2		0			0
21913468321	1	1	25	3	1	1		1	1	0			1	1	2
21913468322	0	2	26	3	1	2	1	2		0			0
21913468323	1	2	23	2	1	1		1	1	0			1	1	2
21913468324	1	1	26	3	1	1		1	1	0			1	1	1
21913468325	0	1	40	3	1	1		1	1	1	1	2	0
21913468326	0	1	18	1	1	1		1	1	0			1	1	2
21913468327	0	1	20	2	1	2	1			0			0
21913468328	1	1	73	4	1	1		1	1	0			1	1	1
21913468329	0	1	26	3	1	2	1	2		0			0
21913468330	0	2	33	3	1	2	1			0			0
21913468331	1	1	28	3	1	2	2			0			0
21913468332	0	1	30	3	1	1		1	1	0			1	1	2
21913468333	0	2	26	3	1	1		1	1	0			1	1	2
21913468334	1	1	17	1	1	1		1	1	0			1	1	2
21913468335	0	2	20	2	1	2	2			0			0
21913468336	0	2	28	3	1	1		1	1	0			1	1	1
21913468337	1	2	29	3	1	1		1	1	0			1	1	2
21913468338	0	1	19	1	1	1		1	1	0			1	1	2
21913468339	1	1	18	1	1	1		1	1	0			1	1	1
21913468340	1	1	39	3	1	1		1	1	0			1	1	2
21913468341	1	2	27	3	1	1		1	1	0			1	1	1
21913468342	0	2	42	3	1	1		1	1	1	1	2	0
21913468343	0	1	18	1	1	1		1	1	1	1	1	0
21913468344	1	1	23	2	1	1		1	1	0			1	1	2
21913468345	0	2	20	2	1	1		1	1	0			1	1	2
21913468346	0	1	17	1	1	1		1	1	0			1	1	1
21913468347	0	1	34	3	1	2	1			0			0
21913468348	0	1	39	3	1	1		1	1	0			1	1	1
21913468349	0	1	23	2	1	2	1			0			0
21913468350	0	2	32	3	1	1		1	1	0			1	1	1
21913468351	0	1	23	2	1	2	1			0			0
21913468352	0	1	21	2	1	2	1			0			0
21913468353	0	2	28	3	1	2	1	2		0			0
21913468354	0	2	24	2	1	1		1	1	0			1	1	2
21913468355	1	1	33	3	1	2	1	2		0			0
21913468356	1	1	55	4	1	1		1	1	1	1	3	0
21913468357	0	1	32	3	1	2	2	2		0			0
21913468358	0	1	25	3	1	2	2			0			0
21913468359	0	2	22	2	1	1		1	1	0			1	1	2
21913468360	0	2	30	3	1	1		1	1	0			1	1	2
21913468361	1	2	25	3	1	1		1	1	1	1	2	0
21913468362	1	2	20	2	1	1		1	1	1	1	2	0
21913468363	0	1	44	3	1	2	1	2		0			0
21913468364	0	1	22	2	1	2	2			0			0
21913468365	1	1	68	4	1	1		1	1	0			1	1	2
21913468366	1	1	18	1	1	1		1	1	1	1	1	0
21913468367	1	2	30	3	1	1		1	1	0			1	1	2
21913468368	0	2	55	4	1	1		1	1	1	1	2	0
21913468369	0	2	35	3	1	2	2	2		0			0
21913468370	1	1	23	2	1	1		1	1	0			1	1	1
21913468371	1	1	17	1	1	2	1			0			0
21913468372	0	2	24	2	1	1		1	1	0			1	1	2
21913468373	1	1	41	3	1	1		1	1	0			1	1	2
21913468374	0	1	47	3	1	2	2	2		0			0
21913468375	0	1	30	3	1	1		1	1	0			1	1	2
21913468376	1	2	58	4	1	1		1	1	0			1	1	2
21913468377	0	2	27	3	1	1		1	1	0			1	1	1
21913468378	0	1	21	2	1	1		1	1	0			1	1	2
21913468379	0	2	28	3	1	1		1	1	0			1	1	2
21913468380	0	2	20	2	1	1		1	1	0			1	1	2
21913468381	1	2	38	3	1	1		1	1	0			1	1	2
21913468382	0	1	82	4	1	1		1	1	1	1	1	0
21913468383	0	1	52	4	1	2	1			0			0
21913468384	0	1	67	4	1	1		1	1	1	1	1	0
21913468385	0	2	17	1	1	2	1	2		0			0
21913468386	0	1	54	4	1	1		1	1	0			1	1	2
21913468387	0	2	19	1	1	2	1			0			0
21913468388	1	1	40	3	1	2	2	2		0			0
21913468389	0	1	45	3	1	1		1	1	0			1	1	2
21913468390	0	2	25	3	1	1		1	1	0			1	1	2
21913468391	0	1	27	3	1	1		1	1	0			1	1	1
21913468392	1	1	18	1	1	1		1	1	0			1	1	2
21913468393	0	1	52	4	1	2	1			0			0
21913468394	0	1	17	1	1	2	1	2		0			0
21913468395	1	1	15	1	1	1		1	1	1	1	1	0
21913468396	1	2	38	3	1	1		1	1	0			1	1	2
21913468397	0	1	15	1	1	1		1	1	0			1	1	1
21913468398	1	2	27	3	1	1		1	1	0			1	1	2
21913468399	1	1	25	3	1	2	1			0			0
21913468400	0	1	15	1	1	1		1	1	1	1	2	0
21913468401	0	2	22	2	1	1		1	1	0			1	1	1
21913468402	0	1	48	3	1	2	1			0			0
21913468403	0	1	55	4	1	1		1	1	0			1	1	2
21913468404	0	2	19	1	1	1		1	1	0			1	1	1
21913468405	0	1	72	4	1	2	1	2		0			0
21913468406	0	1	17	1	1	1		1	1	0			1	1	2
21913468407	1	1	34	3	1	1		1	1	0			1	1	2
21913468408	1	2	19	1	1	1		1	1	0			1	1	2
21913468409	1	1	32	3	1	1		1	1	0			1	1	1
21913468410	1	2	20	2	1	1		1	1	0			1	1	1
21913468411	0	1	18	1	1	1		1	1	1	1	1	0
21913468412	1	1	40	3	1	1		1	1	0			1	1	1
21913468413	1	1	15	1	1	1		1	1	1	1	1	0
21913468414	0	1	17	1	1	1		1	1	1	1	2	0
21913468415	1	2	18	1	1	1		1	1	0			1	1	2
21913468416	0	1	19	1	1	2	1			0			0
21913468417	0	1	57	4	1	2	1			0			0
21913468418	0	1	73	4	1	2	1			0			0
21913468419	1	2	80	4	1	1		1	1	0			1	1	2
21913468420	0	1	84	4	1	2	1	2		0			0
21913468421	0	1	55	4	1	1		1	1	0			1	1	1
21913468422	0	2	27	3	1	1		1	1	0			1	1	2
21913468423	0	1	17	1	1	1		1	1	0			1	1	2
21913468424	1	2	30	3	1	1		1	1	0			1	1	2
21913468425	0	1	15	1	1	1		1	1	1	1	1	0
21913468426	1	2	29	3	1	1		1	1	0			1	1	2
21913468427	0	1	28	3	1	1		1	1	0			1	1	2
21913468428	1	2	34	3	1	1		1	1	0			1	1	1
21913468429	1	1	18	1	1	2	1			0			0
21913468430	1	2	28	3	1	1		1	1	0			1	1	2
21913468431	0	1	27	3	1	2	2			0			0
21913468432	1	1	36	3	1	1		1	1	0			1	1	1
21913468433	1	2	26	3	1	1		1	1	1	1	2	0
21913468434	0	1	31	3	1	1		1	1	0			1	1	1
21913468435	0	2	26	3	1	1		1	1	0			1	1	2
21913468436	1	2	26	3	1	1		1	1	0			1	1	2
21913468437	0	2	20	2	1	1		1	1	0			1	1	2
21913468438	1	2	28	3	1	1		1	1	0			1	1	2
21913468439	1	2	47	3	1	1		1	1	1	1	2	0
21913468440	1	2	31	3	1	1		1	1	1	1	2	0
21913468441	1	2	39	3	1	2	1	2		0			0
21913468442	0	1	29	3	1	1		1	1	0			1	1	1
21913468443	1	1	27	3	1	2	1			0			0
21913468444	0	2	18	1	1	1		1	1	0			1	1	2
21913468445	1	2	45	3	1	1		1	1	0			1	1	2
21913468446	0	2	27	3	1	2	1			0			0
21913468447	1	1	17	1	1	2	1			0			0
21913468448	0	2	35	3	1	2	1			0			0
21913468449	0	2	40	3	1	1		2	1	0			1	1	1
21913468450	0	2	42	3	1	1		1	1	1	1	2	0
21913468451	0	2	36	3	1	1		1	1	0			1	1	2
21913468452	0	1	35	3	1	2	1			0			0
21913468453	1	2	32	3	1	1		1	1	0			1	1	2
21913468454	1	1	42	3	1	1		1	1	0			1	1	1
21913468455	1	1	28	3	1	1		2	1	0			1	1	2
21913468456	1	2	18	1	1	1		1	1	0			1	1	2
21913468457	1	2	29	3	1	1		1	1	1	1	2	0
21913468458	0	1	16	1	1	1		1	1	1	1	1	0
21913468459	0	1	32	3	1	1		1	1	0			1	1	2
21913468460	1	1	18	1	1	1		1	1	0			1	1	2
21913468461	0	2	37	3	1	1		1	1	0			1	1	2
21913468462	1	1	17	1	1	1		1	1	0			1	1	2
21913468463	1	2	30	3	1	1		1	1	1	1	2	0
21913468464	0	1	26	3	1	1		1	1	0			1	1	2
21913468465	0	1	72	4	1	1		1	1	0			1	1	2
21913468466	0	1	48	3	1	1		1	1	0			1	1	2
21913468467	0	1	15	1	1	1		1	1	1	1	1	0
21913468468	0	2	30	3	1	2	2	2		0			0
21913468469	0	1	29	3	1	2	1			0			0
21913468470	0	2	25	3	1	1		1	1	0			1	1	1
21913468471	1	1	35	3	1	1		1	1	1	1	2	0
21913468472	1	1	28	3	1	1		1	1	0			1	1	2
21913468473	0	1	60	4	1	2	1	2		0			0
21913468474	0	2	28	3	1	1		1	1	0			1	1	2
21913468475	0	2	35	3	1	1		1	1	0			1	1	1
21913468476	0	2	55	4	1	1		1	1	0			1	1	1
21913468477	0	1	16	1	1	1		1	1	0			1	1	1
21913468478	0	2	24	2	1	1		1	1	1	1	2	0
21913468479	0	1	31	3	1	2	1			0			0
21913468480	0	2	24	2	1	1		1	1	0			1	1	2
21913468481	1	1	39	3	1	2	2			0			0
21913468482	0	1	32	3	1	2	2	2		0			0
21913468483	0	2	24	2	1	2	1			0			0
21913468484	0	1	48	3	1	1		1	1	1	1	2	0
21913468485	0	2	40	3	1	1		1	1	0			1	1	2
21913468486	0	1	16	1	1	1		1	1	0			1	1	2
21913468487	1	1	29	3	1	1		1	1	1	1	2	0
21913468488	0	2	24	2	1	1		1	1	0			1	1	2
21913468489	0	1	19	1	1	1		1	1	0			1	1	2
21913468490	1	1	84	4	1	2	1			0			0
21913468491	0	1	19	1	1	1				1	2	1	0
21913468492	0	2	26	3	1	1		1	1	0			1	1	2
21913468493	0	2	28	3	1	1		1	1	0			1	1	2
21913468494	1	1	40	3	1	2	1	2		0			0
21913468495	1	1	28	3	1	1		1	1	0			1	1	2
21913468496	0	1	78	4	1	1		1	1	1	1	2	0
21913468497	0	2	23	2	1	1		1	1	0			1	1	2
21913468498	0	1	21	2	1	1		1	1	0			1	1	1
21913468499	0	1	24	2	1	1		1	1	0			1	1	2
21913468500	0	1	24	2	1	1		1	1	0			1	1	1
21913468501	0	2	19	1	1	1		1	1	1	1	3	0
21913468502	0	1	17	1	1	2	1			0			0
21913468503	1	1	23	2	1	1		1	1	0			1	1	2
21913468504	1	1	34	3	1	1		1	1	0			1	1	2
21913468505	1	2	24	2	1	1		1	1	0			1	1	1
21913468506	1	2	30	3	1	1		1	1	0			1	1	1
21913468507	0	1	68	4	1	1		1	1	0			1	1	2
21913468508	0	1	17	1	1	1		1	1	0			1	1	1
21913468509	0	1	70	4	1	1		1	1	0			1	1	2
21913468510	1	2	18	1	1	1		1	1	0			1	1	2
21913468511	0	2	29	3	1	1		1	1	0			1	1	1
21913468512	0	1	67	4	1	2	1	2		0			0
21913468513	0	1	40	3	1	2	2			0			0
21913468514	1	2	48	3	1	1		1	1	0			1	1	2
21913468515	1	1	44	3	1	2	1			0			0
21913468516	1	1	27	3	1	1		1	1	0			1	1	2
21913468517	0	1	27	3	1	1		1	1	0			1	1	2
21913468518	0	1	33	3	1	2	1			0			0
21913468519	1	1	18	1	1	1		1	1	0			1	1	1
21913468520	1	1	23	2	1	2	1			0			0
21913468521	1	1	45	3	1	2	1			0			0
21913468522	1	1	35	3	1	2	1	2		0			0
21913468523	0	2	21	2	1	1		1	1	0			1	1	2
21913468524	1	2	38	3	1	1		1	1	0			1	1	2
21913468525	1	2	46	3	1	1		1	1	0			1	1	2
21913468526	0	1	61	4	1	2	1			0			0
21913468527	0	1	38	3	1	1		1	1	0			1	1	1
21913468528	0	1	24	2	1	1		1	1	1	1	1	0
21913468529	1	2	26	3	1	1		1	1	0			1	1	2
21913468530	0	1	65	4	1	2	1			0			0
21913468531	0	1	43	3	1	1		2	1	0			1	1	2
21913468532	0	1	53	4	1	2	2			0			0
21913468533	1	2	20	2	1	1		1	1	0			1	1	2
21913468534	0	2	26	3	1	2	1			0			0
21913468535	1	2	38	3	1	1		1	1	0			1	1	2
21913468536	0	1	32	3	1	2	1	2		0			0
21913468537	1	2	32	3	1	1		1	1	0			1	1	1
21913468538	1	2	19	1	1	1		1	1	0			1	1	1
21913468539	0	1	50	4	1	1		1	1	0			1	1	2
21913468540	1	1	17	1	1	1		1	1	1	1	1	0
21913468541	0	2	20	2	1	1		1	1	0			1	1	2
21913468542	0	1	29	3	1	1		1	1	0			1	1	2
21913468543	1	2	36	3	1	1		1	1	1	1	2	0
21913468544	0	1	17	1	1	1		1	1	0			1	1	2
21913468545	0	1	60	4	1	2	1			0			0
21913468546	0	1	23	2	1	2	1	2		0			0
21913468547	1	1	49	3	1	2	1			0			0
21913468548	0	1	32	3	1	1		1	1	0			1	1	1
21913468549	0	1	21	2	1	1		1	1	0			1	1	2
21913468550	0	1	25	3	1	2	1			0			0
21913468551	1	1	25	3	1	2	1	2		0			0
21913468552	0	1	21	2	1	2	1			0			0
21913468553	1	2	30	3	1	1		1	1	0			1	1	2
21913468554	0	2	29	3	1	2	1	2		0			0
21913468555	0	1	22	2	1	1		1	1	0			1	1	2
21913468556	0	2	58	4	1	1		1	1	0			1	1	2
21913468557	0	1	40	3	1	2	1			0			0
21913468558	0	2	26	3	1	1		1	1	0			1	1	2
21913468559	0	1	24	2	1	1		1	1	0			1	1	2
21913468560	1	1	66	4	1	1				1	2	1	0
21913468561	1	1	42	3	1	1		1	1	1	1	2	0
21913468562	1	1	40	3	1	2	1			0			0
21913468563	1	2	30	3	1	1		1	1	0			1	1	1
21913468564	0	1	48	3	1	1		1	1	0			1	1	2
21913468565	1	2	19	1	1	1		1	1	0			1	1	2
21913468566	0	2	23	2	1	1		1	1	0			1	1	2
21913468567	0	1	41	3	1	1		1	1	0			1	1	2
21913468568	0	2	29	3	1	1		1	1	0			1	1	2
21913468569	1	2	32	3	1	1		1	1	0			1	1	2
21913468570	1	1	16	1	1	2	1	2		0			0
21913468571	0	2	38	3	1	1		1	1	0			1	1	2
21913468572	0	1	70	4	1	1		1	1	0			1	1	2
21913468573	1	1	28	3	1	1		1	1	0			1	1	2
21913468574	1	2	17	1	1	1		1	1	0			1	1	2
21913468575	1	2	40	3	1	1		1	1	1	1	2	0
21913468576	1	1	25	3	1	1		1	1	1	1	2	0
21913468577	1	2	33	3	1	1		1	1	0			1	1	2
21913468578	0	1	48	3	1	1		1	1	0			1	1	2
21913468579	1	2	29	3	1	1		1	1	1	1	1	0
21913468580	0	1	17	1	1	1		1	1	0			1	1	1
21913468581	0	1	23	2	1	1		1	1	0			1	1	2
21913468582	0	2	22	2	1	2	2	2		0			0
21913468583	1	2	38	3	1	1		1	1	0			1	1	1
21913468584	0	1	27	3	1	1		1	1	0			1	1	2
21913468585	0	1	18	1	1	1		1	1	0			1	1	2
21913468586	0	1	27	3	1	1		1	1	0			1	1	2
21913468587	0	2	32	3	1	1		1	1	0			1	1	2
21913468588	1	1	18	1	1	1		1	1	1	1	1	0
21913468589	0	2	30	3	1	1		1	1	0			1	1	2
21913468590	0	2	24	2	1	1		1	1	0			1	1	2
21913468591	0	2	16	1	1	2	1			0			0
21913468592	0	2	18	1	1	1		1	1	0			1	1	1
21913468593	1	2	32	3	1	1		1	1	1	1	2	0
21913468594	1	1	23	2	1	1		1	1	0			1	1	2
21913468595	0	2	19	1	1	1		1	1	0			1	1	2
21913468596	1	1	35	3	1	2	1			0			0
21913468597	1	2	38	3	1	1		1	1	0			1	1	2
21913468598	0	1	26	3	1	1		1	1	0			1	1	2
21913468599	1	2	26	3	1	1		1	1	0			1	1	2
21913468600	0	1	43	3	1	2	2			0			0
21913468601	1	2	24	2	1	1		1	1	0			1	1	2
21913468602	0	1	39	3	1	1		1	1	1	1	1	0
21913468603	0	1	17	1	1	2	1	2		0			0
21913468604	1	1	17	1	1	1		1	1	1	1	1	0
21913468605	1	1	16	1	1	1		1	1	0			1	1	1
21913468606	1	1	29	3	1	1		1	1	0			1	1	2
21913468607	0	2	36	3	1	1		1	1	0			1	1	2
21913468608	1	1	17	1	1	1		1	1	0			1	1	1
21913468609	1	1	28	3	1	1		1	0	1	1	2	0
21913468610	0	1	76	4	1	2	1			0			0
21913468611	0	1	72	4	1	1		1	1	0			1	1	2
21913468612	1	1	30	3	1	1		1	1	0			1	1	2
21913468613	1	2	20	2	1	1		1	1	0			1	1	2
21913468614	0	2	38	3	1	1		1	1	0			1	1	1
21913468615	1	1	15	1	1	2	1			0			0
21913468616	1	1	74	4	1	1		1	1	0			1	1	1
21913468617	1	1	34	3	1	1		1	1	0			1	1	1
21913468618	1	1	29	3	1	1		1	1	0			1	1	1
21913468619	0	2	19	1	1	1		1	1	0			1	1	2
21913468620	0	2	29	3	1	1		1	1	0			1	1	2
21913468621	0	1	34	3	1	1		1	1	1	1	2	0
21913468622	1	2	23	2	1	1		1	1	0			1	1	1
21913468623	1	2	28	3	1	1		1	1	0			1	1	1
21913468624	1	2	42	3	1	1		1	1	0			1	1	1
21913468625	0	2	45	3	1	1		1	1	0			1	1	2
21913468626	0	2	32	3	1	1		1	1	1	1	2	0
21913468627	1	1	28	3	1	1		1	1	0			1	1	1
21913468628	1	1	18	1	1	1		1	1	1	1	4	0
21913468629	1	1	16	1	1	1		1	1	0			1	1	2
21913468630	0	2	32	3	1	1		1	1	0			1	1	2
21913468631	0	1	60	4	1	1		1	1	0			1	1	2
21913468632	1	1	37	3	1	1		1	1	1	1	2	0
21913468633	1	1	25	3	1	1		1	1	0			1	1	2
21913468634	1	1	17	1	1	2	1			0			0
21913468635	0	2	17	1	1	1		1	1	0			1	1	2
21913468636	1	1	25	3	1	1		1	1	0			1	1	2
21913468637	1	1	61	4	1	1		2	1	0			1	1	2
21913468638	1	1	68	4	1	2	2			0			0
21913468639	0	1	35	3	1	2	2			0			0
21913468640	1	2	27	3	1	1		1	1	0			1	1	2
21913468641	0	2	24	2	1	1		1	1	0			1	1	2
21913468642	0	1	15	1	1	2	1			0			0
21913468643	0	1	68	4	1	2	1			0			0
21913468644	1	2	27	3	1	1		1	1	0			1	1	2
21913468645	0	2	28	3	1	1		1	1	0			1	1	2
21913468646	1	1	26	3	1	1		1	1	0			1	1	2
21913468647	1	1	15	1	1	1		1	1	0			1	1	2
21913468648	1	2	27	3	1	1		1	1	0			1	1	1
21913468649	0	2	24	2	1	1		1	1	0			1	1	2
21913468650	1	2	20	2	1	1		1	1	0			1	1	2
21913468651	0	2	35	3	1	2	1			0			0
21913468652	0	1	21	2	1	1		1	1	0			1	1	2
21913468653	1	2	42	3	1	1		1	1	1	1	2	0
21913468654	0	1	35	3	1	1		2	1	0			1	1	2
21913468655	0	2	35	3	1	2	2			0			0
21913468656	1	1	29	3	1	1		2	1	0			1	1	2
21913468657	1	1	26	3	1	2	1			0			0
21913468658	1	1	28	3	1	1		1	1	0			1	1	2
21913468659	0	2	21	2	1	2	1			0			0
21913468660	0	2	20	2	1	1		1	1	0			1	1	2
21913468661	0	2	19	1	1	1		1	1	0			1	1	2
21913468662	0	1	17	1	1	1		1	1	0			1	1	2
21913468663	0	2	32	3	1	1		1	1	0			1	1	2
21913468664	1	1	17	1	1	1		1	1	1	1	2	0
21913468665	1	1	18	1	1	1		1	1	1	1	2	0
21913468666	0	2	26	3	1	1		1	1	0			1	1	2
21913468667	1	1	67	4	1	2	1			0			0
21913468668	1	1	18	1	1	2	1			0			0
21913468669	0	2	28	3	1	2	2	2		0			0
21913468670	0	1	31	3	1	2	2	2		0			0
21913468671	0	2	28	3	1	1		1	1	0			1	1	2
21913468672	1	2	25	3	1	1		1	1	0			1	1	2
21913468673	1	1	47	3	1	1		1	1	1	1	1	0
21913468674	1	1	29	3	1	1		1	1	0			1	1	1
21913468675	0	1	15	1	1	1		1	1	1	1	1	0
21913468676	1	2	40	3	1	1		1	1	0			1	1	2
21913468677	0	2	38	3	1	1		1	1	0			1	1	2
21913468678	1	1	25	3	1	1		1	1	0			1	1	2
21913468679	1	1	17	1	1	2	1			0			0
21913468680	0	2	35	3	1	1		1	1	0			1	1	2
21913468681	0	1	22	2	1	2	1			0			0
21913468682	1	2	21	2	1	1		1	1	0			1	1	2
21913468683	1	1	15	1	1	2	1			0			0
21913468684	1	2	18	1	1	1		1	0	1	1	1	0
21913468685	1	2	34	3	1	1		1	1	0			1	1	1
21913468686	0	1	26	3	1	1		1	1	0			1	1	2
21913468687	0	1	15	1	1	1		1	1	0			1	1	1
21913468688	0	2	21	2	1	1		1	0	0			1	1	2
21913468689	1	1	18	1	1	1		1	1	0			1	1	1
21913468690	0	1	18	1	1	2	1			0			0
21913468691	0	1	60	4	1	1		1	1	0			1	1	1
21913468692	1	1	34	3	1	1		1	1	0			1	1	1
21913468693	1	2	19	1	1	1		1	1	1	1	1	0
21913468694	0	1	72	4	1	2	1			0			0
21913468695	1	1	30	3	1	2	1			0			0
21913468696	0	1	20	2	1	2	1			0			0
21913468697	0	1	34	3	1	1		1	1	0			1	1	2
21913468698	1	1	36	3	1	1		1	0	1	1	2	0
21913468699	0	1	30	3	1	1		1	1	0			1	1	1
21913468700	0	2	40	3	1	1		1	1	0			1	1	2
21913468701	0	1	24	2	1	2	1			0			0
21913468702	0	2	18	1	1	1		1	1	0			1	1	2
21913468703	0	1	18	1	1	2	1			0			0
21913468704	0	1	20	2	1	1		1	1	0			1	1	1
21913468705	0	2	45	3	1	1		1	1	0			1	1	2
21913468706	1	2	30	3	1	1		1	1	0			1	1	2
21913468707	1	1	32	3	1	2	1			0			0
21913468708	0	2	32	3	1	1		1	1	1	1	2	0
21913468709	0	1	67	4	1	2	1	2		0			0
21913468710	0	1	40	3	1	2	1			0			0
21913468711	1	2	30	3	1	2	1			0			0
21913468712	1	1	47	3	1	2	1	2		0			0
21913468713	1	1	53	4	1	2	1			0			0
21913468714	0	1	30	3	1	2	2			0			0
21913468715	0	1	74	4	1	1		1	1	0			1	1	2
21913468716	0	2	32	3	1	1		1	1	0			1	1	2
21913468717	0	2	38	3	1	1		1	1	0			1	1	2
21913468718	0	1	52	4	1	1		1	1	0			1	1	2
21913468719	1	1	31	3	1	1		1	1	0			1	1	2
21913468720	0	1	75	4	1	2	1			0			0
21913468721	0	1	26	3	1	1		1	1	0			1	1	2
21913468722	0	1	18	1	1	2	1			0			0
21913468723	1	2	42	3	1	1		1	1	1	1	2	0
21913468724	1	1	17	1	1	1		1	1	1	1	1	0
21913468725	1	1	27	3	1	1		1	1	0			1	1	2
21913468726	0	2	21	2	1	2	1			0			0
21913468727	0	1	54	4	1	2	1			0			0
21913468728	1	1	19	1	1	1		1	1	0			1	1	2
21913468729	0	1	25	3	1	2	2	2		0			0
21913468730	1	1	41	3	1	1		1	1	0			1	1	2
21913468731	0	1	22	2	1	2	1	2		0			0
21913468732	0	1	50	4	1	1		1	1	1	1	1	0
21913468733	0	1	27	3	1	2	1	2		0			0
21913468734	0	1	21	2	1	1		1	1	0			1	1	2
21913468735	0	1	45	3	1	1		2	1	0			1	1	2
21913468736	1	1	16	1	1	1		1	1	0			1	1	2
21913468737	1	1	17	1	1	1		1	1	0			1	1	2
21913468738	1	1	35	3	1	1		1	1	0			1	1	2
21913468739	0	1	50	4	1	1		1	1	0			1	1	2
21913468740	1	2	18	1	1	1		1	1	0			1	1	1
21913468741	0	1	42	3	1	1		1	1	0			1	1	2
21913468742	0	2	28	3	1	2	1			0			0
21913468743	0	1	18	1	1	2	1			0			0
21913468744	0	1	20	2	1	2	1	2		0			0
21913468745	0	1	26	3	1	1		1	1	0			1	1	2
21913468746	1	2	41	3	1	1		1	1	0			1	1	2
21913468747	1	1	63	4	1	1		1	1	1	1	1	0
21913468748	0	1	63	4	1	2	2			0			0
21913468749	0	1	49	3	1	2	1	2		0			0
21913468750	0	1	56	4	1	2	1			0			0
21913468751	1	1	19	1	1	2	1			0			0
21913468752	0	2	34	3	1	2	2			0			0
21913468753	1	1	63	4	1	1		1	1	0			1	1	2
21913468754	1	1	80	4	1	1		1	1	0			1	1	2
21913468755	1	2	38	3	1	1		1	1	0			1	1	1
21913468756	1	1	18	1	1	1		1	1	1	1	1	0
21913468757	0	1	24	2	1	1		1	1	0			1	1	2
21913468758	1	1	29	3	1	2	1			0			0
21913468759	0	1	17	1	1	1		1	1	0			1	1	1
21913468760	0	1	17	1	1	2	1			0			0
21913468761	1	1	42	3	1	1		1	1	0			1	1	2
21913468762	1	2	25	3	1	1		1	1	0			1	1	2
21913468763	0	2	29	3	1	2	2	2		0			0
21913468764	1	2	40	3	1	1		1	1	0			1	1	2
21913468765	1	1	16	1	1	1		1	1	1	1	1	0
21913468766	1	1	24	2	1	1		1	1	0			1	1	1
21913468767	0	1	51	4	1	1		1	1	1	1	1	0
21913468768	1	1	15	1	1	1		1	1	0			1	1	2
21913468769	0	1	35	3	1	2	2			0			0
21913468770	0	1	18	1	1	2	1			0			0
21913468771	1	1	17	1	1	1		1	1	0			1	1	2
21913468772	1	1	25	3	1	1		1	1	0			1	1	2
21913468773	1	1	37	3	1	2	2			0			0
21913468774	0	1	61	4	1	2	1			0			0
21913468775	0	1	18	1	1	1		1	1	0			1	1	2
21913468776	0	2	28	3	1	1		1	1	1	1	2	0
21913468777	0	1	55	4	1	1		1	1	0			1	1	2
21913468778	0	2	30	3	1	1		1	1	0			1	1	2
21913468779	1	2	52	4	1	1		1	1	0			1	1	2
21913468780	0	1	24	2	1	2	1	2		0			0
21913468781	0	1	50	4	1	2	2			0			0
21913468782	1	1	17	1	1	2	1	2		0			0
21913468783	1	1	35	3	1	2	1			0			0
21913468784	1	1	17	1	1	2	1			0			0
21913468785	0	1	47	3	1	1		1	1	0			1	1	1
21913468786	1	2	22	2	1	1		1	1	1	1	2	0
21913468787	1	1	56	4	1	1		1	0	1	1	1	0
21913468788	1	1	20	2	1	1		1	1	0			1	1	2
21913468789	0	1	23	2	1	2	1	2		0			0
21913468790	1	1	16	1	1	1		1	1	1	1	1	0
21913468791	1	1	35	3	1	1		1	1	1	1	1	0
21913468792	1	1	45	3	1	1		1	1	0			1	1	2
21913468793	0	1	20	2	1	1		1	1	0			1	1	2
21913468794	1	2	35	3	1	1		1	1	0			1	1	2
21913468795	1	2	24	2	1	1		1	1	1	1	2	0
21913468796	0	2	35	3	1	1		1	1	0			1	1	2
21913468797	1	1	18	1	1	2	1			0			0
21913468798	1	1	57	4	1	2	2			0			0
21913468799	1	1	28	3	1	1		1	1	0			1	1	1
21913468800	1	2	25	3	1	1		1	1	0			1	1	2
21913468801	1	1	36	3	1	1		1	1	1	1	2	0
21913468802	1	2	56	4	1	1		1	1	1	1	2	0
21913468803	1	1	17	1	1	1		1	1	1	1	2	0
21913468804	1	1	18	1	1	1		1	1	1	1	2	0
21913468805	1	2	31	3	1	1		1	1	0			1	1	2
21913468806	1	1	22	2	1	1		1	1	1	1	1	0
21913468807	0	1	18	1	1	1		1	1	0			1	1	1
21913468808	0	1	42	3	1	1		1	1	0			1	1	2
21913468809	1	2	39	3	1	2	1	2		0			0
21913468810	0	2	17	1	1	1		1	1	0			1	1	2
21913468811	0	1	15	1	1	1		1	1	1	1	1	0
21913468812	0	2	23	2	1	1		1	1	0			1	1	1
21913468813	1	1	17	1	1	2	1	2		0			0
21913468814	0	1	72	4	1	2	1			0			0
21913468815	0	1	29	3	1	2	1			0			0
21913468816	0	1	42	3	1	1		1	1	0			1	1	2
21913468817	0	1	65	4	1	1		1	1	0			1	1	2
21913468818	1	1	27	3	1	1		1	1	0			1	1	2
21913468819	0	2	21	2	1	1		1	1	1	1	2	0
21913468820	0	1	27	3	1	2	1	2		0			0
21913468821	0	2	28	3	1	1		1	1	1	1	2	0
21913468822	1	1	26	3	1	1		1	1	0			1	1	2
21913468823	1	1	16	1	1	1		1	1	0			1	1	2
21913468824	0	1	23	2	1	1		1	1	0			1	1	2
21913468825	1	1	15	1	1	1		1	1	0			1	1	2
21913468826	0	1	45	3	1	2	1			0			0
21913468827	0	1	39	3	1	1		1	1	0			1	1	1
21913468828	1	1	45	3	1	2	2			0			0
21913468829	0	2	30	3	1	1		1	1	0			1	1	2
21913468830	0	1	17	1	1	2	1			0			0
21913468831	1	2	55	4	1	1		1	1	0			1	1	2
21913468832	0	1	65	4	1	1		1	1	0			1	1	2
21913468833	0	2	22	2	1	1		1	1	0			1	1	2
21913468834	0	2	22	2	1	1		1	1	0			1	1	2
21913468835	0	2	22	2	1	2	2	2		0			0
21913468836	0	2	32	3	1	1		1	1	0			1	1	2
21913468837	0	1	35	3	1	2	2			0			0
21913468838	1	1	40	3	1	2	2	2		0			0
21913468839	1	2	24	2	1	1		1	1	1	1	1	0
21913468840	0	1	24	2	1	2	1			0			0
21913468841	1	2	33	3	1	2	1			0			0
21913468842	1	2	35	3	1	1		1	1	1	1	2	0
21913468843	0	2	20	2	1	1		1	1	0			1	1	1
21913468844	0	2	24	2	1	1		1	1	0			1	1	2
21913468845	1	2	27	3	1	1		1	1	0			1	1	2
21913468846	0	2	34	3	1	1		1	1	0			1	1	2
21913468847	1	1	75	4	1	1				0			1	2	2
21913468848	1	1	48	3	1	1		1	1	0			1	1	2
21913468849	1	1	17	1	1	1		1	1	0			1	1	2
21913468850	0	1	17	1	1	2	1			0			0
21913468851	1	1	15	1	1	1		1	1	0			1	1	2
21913468852	0	2	22	2	1	1		1	1	0			1	1	2
21913468853	1	2	40	3	1	1		1	1	0			1	1	2
21913468854	1	2	30	3	1	1		1	1	0			1	1	2
21913468855	0	1	58	4	1	1		1	1	0			1	1	2
21913468856	0	2	23	2	1	1		1	1	0			1	1	2
21913468857	1	1	30	3	1	1		1	1	0			1	1	1
21913468858	1	1	15	1	1	2	2			0			0
21913468859	0	1	26	3	1	1		1	1	0			1	1	2
21913468860	0	2	29	3	1	1		1	1	0			1	1	2
21913468861	0	1	32	3	1	2	2			0			0
21913468862	0	2	31	3	1	1		1	1	0			1	1	2
21913468863	0	1	21	2	1	1		1	1	0			1	1	2
21913468864	0	1	54	4	1	1		1	1	1	1	1	0
21913468865	0	2	22	2	1	1		1	1	0			1	1	2
21913468866	0	1	23	2	1	2	1			0			0
21913468867	0	2	21	2	1	1		1	1	0			1	1	2
21913468868	0	1	24	2	1	1		1	1	0			1	1	2
21913468869	0	1	24	2	1	2	1			0			0
21913468870	0	2	21	2	1	1		1	1	1	1	2	0
21913468871	0	1	41	3	1	1		1	1	0			1	1	2
21913468872	1	2	18	1	1	1		1	1	0			1	1	2
21913468873	0	2	24	2	1	1		1	1	0			1	1	2
21913468874	1	2	44	3	1	1		1	1	1	1	2	0
21913468875	0	1	58	4	1	1		1	1	1	1	2	0
21913468876	1	1	19	1	1	2	1			0			0
21913468877	0	1	58	4	1	2	1			0			0
21913468878	1	1	22	2	1	2	1			0			0
21913468879	1	2	30	3	1	1		1	1	1	1	2	0
21913468880	0	1	50	4	1	2	1	2		0			0
21913468881	0	1	65	4	1	1		1	1	0			1	1	1
21913468882	1	2	22	2	1	1		1	1	0			1	1	2
21913468883	0	2	30	3	1	1		1	1	0			1	1	2
21913468884	0	1	20	2	1	1		1	1	0			1	1	1
21913468885	1	1	28	3	1	1		1	1	0			1	1	1
21913468886	0	1	21	2	1	1		1	1	0			1	1	2
21913468887	1	2	58	4	1	1		1	1	0			1	1	2
21913468888	1	2	37	3	1	1		1	1	0			1	1	2
21913468889	1	2	24	2	1	1		1	1	1	1	2	0
21913468890	0	1	62	4	1	2	1	2		0			0
21913468891	0	2	27	3	1	2	2			0			0
21913468892	0	1	65	4	1	1		1	1	1	1	1	0
21913468893	1	1	27	3	1	2	2			0			0
21913468894	1	2	23	2	1	1		1	1	0			1	1	2
21913468895	1	1	49	3	1	1		1	1	0			1	1	1
21913468896	1	2	36	3	1	1		1	1	0			1	1	2
21913468897	1	2	24	2	1	1		1	1	0			1	1	2
21913468898	0	2	31	3	1	1		1	1	0			1	1	2
21913468899	0	2	36	3	1	1		1	1	0			1	1	2
21913468900	0	1	24	2	1	1		1	1	0			1	1	2
21913468901	1	1	17	1	1	1		1	1	0			1	1	1
21913468902	0	2	39	3	1	1		1	1	0			1	1	2
21913468903	0	1	21	2	1	2	1			0			0
21913468904	0	1	52	4	1	2	1			0			0
21913468905	0	1	18	1	1	1		1	1	0			1	1	1
21913468906	0	2	37	3	1	1		1	1	0			1	1	2
21913468907	1	1	45	3	1	2	1			0			0
21913468908	1	2	65	4	1	1		1	1	0			1	1	2
21913468909	0	1	56	4	1	1		1	1	0			1	1	2
21913468910	0	1	39	3	1	2	2			0			0
21913468911	1	2	27	3	1	1		1	1	0			1	1	2
21913468912	0	1	21	2	1	1		1	1	0			1	1	2
21913468913	0	1	34	3	1	1		1	1	1	1	2	0
21913468914	1	1	21	2	1	1		1	1	1	1	1	0
21913468915	1	2	20	2	1	1		1	1	1	1	1	0
21913468916	0	1	80	4	1	2	1	2		0			0
21913468917	0	1	29	3	1	2	1			0			0
21913468918	1	1	45	3	1	2	1			0			0
21913468919	0	1	51	4	1	1		1	1	1	1	1	0
21913468920	1	1	27	3	1	1		1	1	0			1	1	2
21913468921	1	2	27	3	1	1		1	1	0			1	1	2
21913468922	0	1	27	3	1	2	1			0			0
21913468923	0	2	28	3	1	1		1	1	0			1	1	2
21913468924	1	1	50	4	1	1		2	1	1	1	1	0
21913468925	0	1	15	1	1	2	1	2		0			0
21913468926	0	2	25	3	1	2	1			0			0
21913468927	0	2	19	1	1	1		1	1	0			1	1	2
21913468928	1	1	20	2	1	2	1			0			0
21913468929	0	2	27	3	1	1		1	1	0			1	1	2
21913468930	1	1	48	3	1	1		1	1	1	1	2	0
21913468931	0	2	17	1	1	1		1	1	0			1	1	2
21913468932	0	2	19	1	1	1		1	1	0			1	1	2
21913468933	1	1	17	1	1	1		1	1	0			1	1	1
21913468934	0	1	80	4	1	2	1	2		0			0
21913468935	0	1	26	3	1	2	1	2		0			0
21913468936	0	1	28	3	1	1		1	1	0			1	1	2
21913468937	0	1	31	3	1	1		1	1	0			1	1	2
21913468938	0	1	50	4	1	1		1	1	0			1	1	1
21913468939	0	2	19	1	1	1		1	1	0			1	1	2
21913468940	1	1	26	3	1	2	2			0			0
21913468941	1	2	42	3	1	1		1	1	1	1	2	0
21913468942	1	2	30	3	1	1		1	1	1	1	2	0
21913468943	1	1	63	4	1	2	2			0			0
21913468944	0	1	17	1	1	2	1			0			0
21913468945	1	1	19	1	1	1		1	1	1	1	1	0
21913468946	0	2	24	2	1	1		1	1	0			1	1	2
21913468947	1	1	93	4	1	2	1			0			0
21913468948	1	2	19	1	1	1		1	1	1	1	2	0
21913468949	1	1	16	1	1	1		1	1	0			1	1	2
21913468950	0	2	57	4	1	1		1	1	1	1	2	0
21913468951	0	1	27	3	1	1		1	1	0			1	1	1
21913468952	0	1	62	4	1	2	2			0			0
21913468953	1	2	33	3	1	1		1	1	1	1	2	0
21913468954	1	1	22	2	1	1		1	1	0			1	1	1
21913468955	0	1	30	3	1	1		1	1	0			1	1	2
21913468956	1	2	40	3	1	1		1	1	1	1	2	0
21913468957	1	2	30	3	1	1		1	1	0			1	1	2
21913468958	0	1	50	4	1	1		1	1	0			1	1	1
21913468959	0	1	35	3	1	1		1	1	0			1	1	1
21913468960	1	2	40	3	1	1		1	1	0			1	1	1
21913468961	0	2	19	1	1	1		1	1	0			1	1	2
21913468962	0	2	27	3	1	2	1	1		0			0
21913468963	1	2	42	3	1	1		1	1	0			1	1	2
21913468964	1	1	84	4	1	1		1	1	1	1	1	0
21913468965	1	1	40	3	1	2	2	2		0			0
21913468966	1	1	28	3	1	1		1	1	0			1	1	2
21913468967	0	1	19	1	1	1		1	1	0			1	1	1
21913468968	0	2	21	2	1	1		1	1	0			1	1	2
21913468969	0	2	35	3	1	1		1	1	0			1	1	1
21913468970	1	2	42	3	1	1		1	1	0			1	1	2
21913468971	0	1	29	3	1	1		1	1	0			1	1	1
21913468972	1	1	15	1	1	2	1			0			0
21913468973	0	2	33	3	1	1		1	1	0			1	1	2
21913468974	1	1	60	4	1	1		1	1	1	1	2	0
21913468975	1	1	28	3	1	1		2	1	0			1	1	2
21913468976	1	1	26	3	1	1		1	1	0			1	1	2
21913468977	1	1	24	2	1	1		1	1	0			1	1	2
21913468978	1	1	55	4	1	2	2			0			0
21913468979	1	1	40	3	1	2	1	2		0			0
21913468980	0	2	38	3	1	1		1	1	0			1	1	2
21913468981	1	2	24	2	1	1		1	1	0			1	1	1
21913468982	0	2	22	2	1	2	1	2		0			0
21913468983	1	1	31	3	1	1		1	1	0			1	1	1
21913468984	0	2	20	2	1	2	1			0			0
21913468985	1	1	26	3	1	1		1	1	0			1	1	2
21913468986	0	1	34	3	1	1		1	1	0			1	1	2
21913468987	0	2	75	4	1	1		1	1	1	1	2	0
21913468988	0	2	22	2	1	2	1	2		0			0
21913468989	1	1	20	2	1	1		1	1	0			1	1	2
21913468990	1	2	35	3	1	1		1	1	0			1	1	2
21913468991	1	2	47	3	1	1		1	1	1	1	2	0
21913468992	0	2	51	4	1	1		1	1	0			1	1	2
21913468993	0	2	23	2	1	1		1	1	0			1	1	2
21913468994	0	1	35	3	1	1		1	1	0			1	1	1
21913468995	0	1	80	4	1	1		1	1	0			1	1	2
21913468996	0	1	26	3	1	1		1	1	0			1	1	2
21913468997	0	2	37	3	1	1		1	1	0			1	1	1
21913468998	1	1	49	3	1	1		1	1	0			1	1	1
21913468999	0	1	65	4	1	2	1			0			0
2.19E+11	0	1	21	2	1	2	1	2		0			0
2.19E+11	0	2	22	2	1	1		1	1	0			1	1	2
2.19E+11	1	1	16	1	1	1		1	1	0			1	1	1
2.19E+11	0	1	48	3	1	1		1	1	0			1	1	2
2.19E+11	0	2	34	3	1	2	2	2		0			0
2.19E+11	0	2	19	1	1	1		1	1	0			1	1	2
2.19E+11	0	2	32	3	1	1		1	1	1	1	2	0
2.19E+11	0	2	15	1	1	1		1	1	0			1	1	2
2.19E+11	1	1	36	3	1	1		1	1	0			1	1	2
2.19E+11	0	1	29	3	1	2	1			0			0
2.19E+11	0	1	20	2	1	2	1			0			0
2.19E+11	1	2	47	3	1	1		1	1	0			1	1	2
2.19E+11	0	1	37	3	1	1		1	1	1	1	1	0
2.19E+11	0	1	60	4	1	1		1	1	0			1	1	2
2.19E+11	1	1	47	3	1	1		1	1	0			1	1	2
2.19E+11	1	1	45	3	1	1		1	1	1	1	1	0
2.19E+11	0	1	21	2	1	1		1	1	0			1	1	2
2.19E+11	1	1	42	3	1	2	2	2		0			0
2.19E+11	1	1	60	4	1	1		1	1	0			1	1	1
2.19E+11	1	1	19	1	1	2	1			0			0
2.19E+11	0	2	20	2	1	1		1	1	0			1	1	2
2.19E+11	0	2	29	3	1	1		1	1	0			1	1	2
2.19E+11	0	1	29	3	1	2	1	2		0			0
2.19E+11	0	1	45	3	1	1		1	1	0			1	1	2
2.19E+11	0	2	23	2	1	2	1	2		0			0
2.19E+11	1	1	52	4	1	2	1			0			0
2.19E+11	0	2	19	1	1	1		1	1	0			1	1	2
2.19E+11	1	1	30	3	1	2	1	2		0			0
2.19E+11	0	2	45	3	1	1		1	1	0			1	1	2
2.19E+11	0	1	23	2	1	2	1			0			0
2.19E+11	0	2	30	3	1	1		1	1	0			1	1	2
2.19E+11	0	2	29	3	1	2	2			0			0
2.19E+11	0	2	19	1	1	2	1	2		0			0
2.19E+11	0	1	62	4	1	2	2			0			0
2.19E+11	0	1	15	1	1	1		1	1	0			1	1	2
2.19E+11	0	2	35	3	1	1		1	1	0			1	1	1
2.19E+11	0	2	27	3	1	1		1	1	0			1	1	2
2.19E+11	1	2	32	3	1	1		1	1	0			1	1	2
2.19E+11	0	1	16	1	1	1		1	1	1	1	1	0
2.19E+11	1	2	20	2	1	1		1	1	0			1	1	2
2.19E+11	0	1	19	1	1	1		1	1	0			1	1	1
2.19E+11	0	2	24	2	1	2	1	2		0			0
2.19E+11	1	1	23	2	1	1		1	0	0			1	1	2
2.19E+11	1	2	29	3	1	1		1	1	0			1	1	2
2.19E+11	1	1	25	3	1	2	1			0			0
2.19E+11	1	2	28	3	1	1		1	1	0			1	1	2
2.19E+11	1	1	22	2	1	2	1			0			0
2.19E+11	1	1	30	3	1	1		1	1	0			1	1	1
2.19E+11	0	1	27	3	1	2	1			0			0
2.19E+11	0	1	17	1	1	2	1	2		0			0
2.19E+11	1	2	22	2	1	1		1	1	0			1	1	2
2.19E+11	1	1	42	3	1	2	2	2		0			0
2.19E+11	0	1	57	4	1	1		1	1	0			1	1	2
2.19E+11	0	1	19	1	1	1		1	1	0			1	1	2
2.19E+11	1	1	20	2	1	1		1	1	0			1	1	1
2.19E+11	0	1	29	3	1	2	1			0			0
2.19E+11	1	2	29	3	1	1		1	1	0			1	1	2
2.19E+11	1	1	30	3	1	2	2	2		0			0
2.19E+11	1	2	27	3	1	1		1	1	0			1	1	2
2.19E+11	1	1	28	3	1	1		1	1	0			1	1	2
2.19E+11	0	2	25	3	1	1		1	1	0			1	1	2
2.19E+11	0	1	50	4	1	2	1	2		0			0
2.19E+11	0	1	51	4	1	2	1			0			0
2.19E+11	0	2	19	1	1	1		1	1	0			1	1	2
2.19E+11	1	2	56	4	1	2	1			0			0
2.19E+11	0	2	42	3	1	1		1	1	0			1	1	2
2.19E+11	0	2	26	3	1	2	1			0			0
2.19E+11	0	2	18	1	1	1		1	1	0			1	1	2
2.19E+11	1	2	50	4	1	2	1			0			0
2.19E+11	0	1	30	3	1	2	1			0			0
2.19E+11	0	1	31	3	1	2	1			0			0
2.19E+11	0	1	30	3	1	1		1	1	0			1	1	1
2.19E+11	0	2	22	2	1	2	1			0			0
2.19E+11	0	1	19	1	1	1		1	1	1	1	3	0
2.19E+11	0	1	17	1	1	1		1	1	0			1	1	2
2.19E+11	0	2	18	1	1	1		1	1	1	1	2	0
2.19E+11	0	1	37	3	1	2	1			0			0
2.19E+11	1	1	18	1	1	1		1	1	0			1	1	1
2.19E+11	1	2	27	3	1	1		1	1	0			1	1	1
2.19E+11	0	2	42	3	1	1		1	1	0			1	1	2
2.19E+11	1	1	35	3	1	1		1	1	1	1	2	0
2.19E+11	0	1	42	3	1	2	2	2		0			0
2.19E+11	0	2	21	2	1	2	1	2		0			0
2.19E+11	0	1	21	2	1	2	1			0			0
2.19E+11	0	1	36	3	1	1		1	1	0			1	1	2
2.19E+11	0	1	49	3	1	2	1	2		0			0
2.19E+11	0	2	39	3	1	1		1	1	0			1	1	2
2.19E+11	1	1	26	3	1	2	1	2		0			0
2.19E+11	1	1	38	3	1	1		1	1	0			1	1	1
2.19E+11	1	1	29	3	1	2	1	2		0			0
2.19E+11	0	1	45	3	1	2	2	2		0			0
2.19E+11	1	2	34	3	1	1		2	1	1	1	2	0
2.19E+11	1	1	85	4	1	1		1	1	1	1	1	0
2.19E+11	0	2	29	3	1	1		1	1	0			1	1	2
2.19E+11	0	1	35	3	1	2	2			0			0
2.19E+11	0	2	21	2	1	1		1	1	0			1	1	2
2.19E+11	0	1	30	3	1	2	1	2		0			0
2.19E+11	0	2	29	3	1	1		1	1	0			1	1	2
2.19E+11	1	1	24	2	1	2	1	2		0			0
2.19E+11	0	1	50	4	1	1		1	1	1	1	1	0
2.19E+11	0	1	35	3	1	1		1	1	0			1	1	1
2.19E+11	1	1	35	3	1	2	1			0			0
2.19E+11	1	2	46	3	1	1		1	1	1	1	2	0
2.19E+11	1	2	27	3	1	1		1	1	0			1	1	2
2.19E+11	0	2	28	3	1	1		1	1	0			1	1	2
2.19E+11	1	1	58	4	1	2	1			0			0
2.19E+11	0	2	33	3	1	1		1	1	0			1	1	2
2.19E+11	1	2	36	3	1	1		1	1	1	1	4	0
2.19E+11	1	1	16	1	1	1		1	1	1	1	2	0
2.19E+11	1	2	17	1	1	1		1	1	1	1	1	0
2.19E+11	0	1	15	1	1	2	1			0			0
2.19E+11	0	1	19	1	1	1		1	1	0			1	1	2
2.19E+11	0	2	30	3	1	1		1	1	0			1	1	2
2.19E+11	0	2	19	1	1	1		1	1	0			1	1	2
2.19E+11	0	2	30	3	1	1		1	1	0			1	1	2
2.19E+11	1	2	38	3	1	1		1	1	0			1	1	1
2.19E+11	1	1	63	4	1	2	1	2		0			0
2.19E+11	0	1	48	3	1	2	2	2		0			0
2.19E+11	0	1	63	4	1	1		1	1	0			1	1	2
2.19E+11	1	2	26	3	1	1		1	1	0			1	1	1
2.19E+11	1	2	27	3	1	1		1	1	0			1	1	2
2.19E+11	1	1	38	3	1	2	1			0			0
2.19E+11	1	1	26	3	1	2	1	2		0			0
2.19E+11	1	1	16	1	1	2	1			0			0
2.19E+11	1	1	58	4	1	1		1	1	0			1	1	1
2.19E+11	0	2	21	2	1	2	1			0			0
2.19E+11	1	2	25	3	1	1		1	1	0			1	1	2
2.19E+11	0	1	15	1	1	1		1	1	0			1	1	1
2.19E+11	0	2	42	3	1	1		1	1	0			1	1	2
2.19E+11	0	2	24	2	1	2	1			0			0
2.19E+11	0	1	58	4	1	1		1	1	0			1	1	2
2.19E+11	0	1	57	4	1	1		1	1	0			1	1	1
2.19E+11	1	1	17	1	1	1		1	1	1	1	1	0
2.19E+11	0	2	27	3	1	1		1	0	0			1	1	2
2.19E+11	1	1	18	1	1	2	1			0			0
2.19E+11	0	2	26	3	1	1		1	1	0			1	1	2
2.19E+11	1	2	17	1	1	1		1	1	0			1	1	2
2.19E+11	1	2	23	2	1	1		1	1	0			1	1	2
2.19E+11	0	2	18	1	1	1		1	1	1	1	2	0
2.19E+11	1	1	15	1	1	1		1	1	1	1	1	0
2.19E+11	1	1	27	3	1	1		1	1	0			1	1	2
2.19E+11	1	2	44	3	1	1		1	1	0			1	1	2
2.19E+11	0	1	33	3	1	1		1	1	0			1	1	2
2.19E+11	0	1	46	3	1	1		1	1	0			1	1	2
2.19E+11	1	2	32	3	1	1		1	1	0			1	1	2
2.19E+11	1	2	20	2	1	1		1	1	0			1	1	2
2.19E+11	0	2	23	2	1	1		1	1	1	1	2	0
2.19E+11	0	1	50	4	1	1		1	1	1	1	2	0
2.19E+11	0	1	65	4	1	2	2			0			0
2.19E+11	0	1	27	3	1	2	2			0			0
2.19E+11	1	1	29	3	1	2	1			0			0
2.19E+11	1	1	35	3	1	1		1	1	0			1	1	1
2.19E+11	0	1	45	3	1	2	1	1		0			0
2.19E+11	1	1	31	3	1	2	1			0			0
2.19E+11	1	1	21	2	1	1		1	1	0			1	1	2
2.19E+11	0	1	47	3	1	2	1	2		0			0
2.19E+11	0	1	16	1	1	1		1	1	1	1	1	0
2.19E+11	1	1	66	4	1	1		1	1	0			1	1	2
2.19E+11	1	2	32	3	1	1		1	1	0			1	1	1
2.19E+11	0	2	28	3	1	1		1	1	0			1	1	2
2.19E+11	1	2	35	3	1	1		1	1	1	1	2	0
2.19E+11	0	1	35	3	1	2	1	2		0			0
2.19E+11	0	2	32	3	1	1		1	1	1	1	2	0
2.19E+11	1	2	32	3	1	1		1	1	1	1	2	0
2.19E+11	0	1	23	2	1	1		1	1	0			1	1	1
2.19E+11	0	2	31	3	1	1		1	1	0			1	1	2
2.19E+11	1	2	30	3	1	1		1	1	0			1	1	2
2.19E+11	1	1	43	3	1	1		1	1	0			1	1	2
2.19E+11	0	2	39	3	1	1		1	1	0			1	1	1
2.19E+11	0	2	24	2	1	1		1	1	0			1	1	2
2.19E+11	1	2	80	4	1	1		1	1	0			1	1	2
2.19E+11	1	1	25	3	1	1		1	1	0			1	1	2
2.19E+11	1	2	18	1	1	1		1	1	1	1	1	0
2.19E+11	1	1	22	2	1	2	1			0			0
2.19E+11	0	2	30	3	1	1		1	1	1	1	3	0
2.19E+11	1	1	30	3	1	1		1	1	0			1	1	2
2.19E+11	0	1	23	2	1	1		1	1	0			1	1	1
2.19E+11	1	2	40	3	1	1		1	1	0			1	1	2
2.19E+11	1	1	70	4	1	1				1	2	1	0
2.19E+11	1	1	16	1	1	1		1	1	0			1	1	2
2.19E+11	1	1	73	4	1	1		1	1	0			1	1	2
2.19E+11	0	2	40	3	1	1		1	0	0			1	1	2
2.19E+11	0	2	23	2	1	1		1	1	1	1	2	0
2.19E+11	0	1	28	3	1	2	2			0			0
2.19E+11	1	1	19	1	1	1		1	1	0			1	1	2
2.19E+11	1	1	15	1	1	1		1	1	1	1	1	0
2.19E+11	0	2	25	3	1	1		1	1	0			1	1	2
2.19E+11	0	2	32	3	1	1		1	1	0			1	1	2
2.19E+11	0	1	23	2	1	2	1			0			0
2.19E+11	1	2	32	3	1	1		1	1	0			1	1	2
2.19E+11	1	1	28	3	1	1		1	1	0			1	1	2
2.19E+11	0	2	21	2	1	2	1			0			0
2.19E+11	0	1	27	3	1	1		1	1	0			1	1	2
2.19E+11	0	1	69	4	1	1		1	1	0			1	1	2
2.19E+11	0	2	48	3	1	1		1	1	0			1	1	2
2.19E+11	1	1	31	3	1	1		1	1	0			1	1	1
2.19E+11	0	2	29	3	1	1		1	1	0			1	1	2
2.19E+11	1	1	81	4	1	2	1			0			0
2.19E+11	1	1	60	4	1	1		1	1	1	1	2	0
2.19E+11	0	1	60	4	1	1		1	1	0			1	1	2
2.19E+11	0	1	18	1	1	1		1	1	1	1	2	0
2.19E+11	0	1	33	3	1	2	1	2		0			0
2.19E+11	1	1	29	3	1	2	1			0			0
2.19E+11	0	2	37	3	1	1		1	0	0			1	1	2
2.19E+11	0	1	24	2	1	2	1			0			0
2.19E+11	0	1	60	4	1	1		1	1	0			1	1	2
2.19E+11	1	1	80	4	1	2	1			0			0
2.19E+11	1	1	60	4	1	1		1	1	0			1	1	2
2.19E+11	0	1	47	3	1	2	1	2		0			0
2.19E+11	1	2	45	3	1	1		1	0	1	1	2	0
2.19E+11	1	1	22	2	1	2	1	2		0			0
2.19E+11	1	2	37	3	1	1		1	1	1	1	1	0
2.19E+11	1	1	18	1	1	1		1	1	1	1	1	0
2.19E+11	1	1	35	3	1	1		1	1	0			1	1	1
2.19E+11	1	2	22	2	1	1		1	1	1	1	1	0
2.19E+11	1	1	53	4	1	1		1	0	0			1	1	2
2.19E+11	0	2	45	3	1	2	1			0			0
2.19E+11	0	2	22	2	1	1		1	1	0			1	1	2
2.19E+11	0	2	27	3	1	1		1	1	0			1	1	2
2.19E+11	0	1	30	3	1	1		1	1	0			1	1	2
2.19E+11	0	2	18	1	1	1		1	1	0			1	1	2
2.19E+11	1	2	49	3	1	2	2	2		0			0
2.19E+11	0	1	20	2	1	1		1	1	0			1	1	1
2.19E+11	0	2	24	2	1	1		1	1	0			1	1	2
2.19E+11	0	1	25	3	1	1		1	1	0			1	1	1
2.19E+11	1	1	18	1	1	2	1			0			0
2.19E+11	0	2	30	3	1	1		1	1	1	1	2	0
2.19E+11	0	1	17	1	1	2	1			0			0
2.19E+11	0	2	20	2	1	1		1	1	0			1	1	2
2.19E+11	0	1	28	3	1	1		2	1	0			1	1	1
2.19E+11	0	1	21	2	1	2	1			0			0
2.19E+11	0	2	30	3	1	2	1	2		0			0
2.19E+11	1	1	22	2	1	1		1	1	0			1	1	1
2.19E+11	1	1	41	3	1	2	1			0			0
2.19E+11	1	2	25	3	1	1		1	1	0			1	1	2
2.19E+11	1	1	37	3	1	1		1	0	0			1	1	1
2.19E+11	0	1	53	4	1	1		1	1	1	1	1	0
2.19E+11	0	2	50	4	1	1		1	1	0			1	1	2
2.19E+11	0	2	26	3	1	1		1	1	0			1	1	2
2.19E+11	0	1	22	2	1	1		1	1	0			1	1	1
2.19E+11	0	2	24	2	1	1		1	1	0			1	1	2
2.19E+11	0	1	68	4	1	1		1	1	0			1	1	2
2.19E+11	0	1	37	3	1	2	1			0			0
2.19E+11	1	1	26	3	1	2	1	2		0			0
2.19E+11	1	2	45	3	1	1		1	1	0			1	1	1
2.19E+11	0	2	20	2	1	1		1	1	0			1	1	2
2.19E+11	0	2	17	1	1	1		1	1	1	1	1	0
2.19E+11	1	2	53	4	1	2	1			0			0
2.19E+11	0	2	29	3	1	1		1	1	0			1	1	2
2.19E+11	0	2	31	3	1	2	1			0			0
2.19E+11	1	2	32	3	1	1		1	1	0			1	1	2
2.19E+11	0	2	21	2	1	1		1	1	0			1	1	2
2.19E+11	1	1	48	3	1	1		1	1	0			1	1	1
2.19E+11	0	1	42	3	1	1		1	1	0			1	1	1
2.19E+11	0	2	35	3	1	2	2	2		0			0
2.19E+11	0	2	27	3	1	1		1	1	0			1	1	2
2.19E+11	1	2	30	3	1	1		2	1	0			1	1	2
2.19E+11	0	1	25	3	1	1		2	1	1	1	2	0
2.19E+11	1	2	24	2	1	1		1	1	0			1	1	2
2.19E+11	0	2	36	3	1	2	1			0			0
2.19E+11	1	2	53	4	1	1		1	1	0			1	1	1
2.19E+11	0	1	22	2	1	2	1	2		0			0
2.19E+11	1	1	28	3	1	1		1	1	1	1	2	0
2.19E+11	0	1	22	2	1	1		1	1	0			1	1	2
2.19E+11	0	2	50	4	1	1		1	1	0			1	1	2
2.19E+11	1	1	31	3	1	2	1	2		0			0
2.19E+11	1	1	40	3	1	1		1	1	0			1	1	1
2.19E+11	0	2	26	3	1	2	1	2		0			0
2.19E+11	1	2	58	4	1	2	2			0			0
2.19E+11	0	1	20	2	1	1		1	1	0			1	1	2
2.19E+11	1	1	42	3	1	1		1	1	1	1	2	0
2.19E+11	1	1	32	3	1	1		2	1	0			1	1	2
2.19E+11	1	1	17	1	1	1		1	1	1	1	1	0
2.19E+11	0	1	26	3	1	1		1	1	1	1	2	0
2.19E+11	1	2	19	1	1	1		1	1	0			1	1	2
2.19E+11	1	2	23	2	1	1		1	1	1	1	1	0
2.19E+11	1	1	70	4	1	2	1	2		0			0
2.19E+11	1	1	19	1	1	2	1	2		0			0
2.19E+11	0	1	50	4	1	1		1	1	0			1	1	1
2.19E+11	1	1	42	3	1	2	1			0			0
2.19E+11	1	1	65	4	1	1		1	1	0			1	1	1
2.19E+11	1	1	26	3	1	2	2	2		0			0
2.19E+11	1	1	35	3	1	2	1	2		0			0
2.19E+11	1	2	42	3	1	1		1	1	0			1	1	2
2.19E+11	1	1	28	3	1	1		1	1	0			1	1	2
2.19E+11	1	2	62	4	1	1		1	1	1	1	2	0
2.19E+11	0	1	45	3	1	2	1	2		0			0
2.19E+11	0	1	17	1	1	2	2	2		0			0
2.19E+11	0	1	40	3	1	1		1	1	0			1	1	2
2.19E+11	1	2	30	3	1	1		1	1	0			1	1	2
2.19E+11	1	1	17	1	1	2	1			0			0
2.19E+11	0	1	72	4	1	1		1	1	1	1	1	0
2.19E+11	1	1	36	3	1	2	2			0			0
2.19E+11	0	2	26	3	1	1		1	1	0			1	1	2
2.19E+11	0	1	26	3	1	1		1	1	1	1	2	0
2.19E+11	1	2	37	3	1	1		1	1	1	1	2	0
2.19E+11	0	1	47	3	1	1		1	1	0			1	1	2
2.19E+11	1	1	22	2	1	2	1	2		0			0
2.19E+11	0	2	36	3	1	1		1	1	0			1	1	2
2.19E+11	1	1	23	2	1	1		1	1	1	1	2	0
2.19E+11	0	1	33	3	1	1		1	1	1	1	2	0
2.19E+11	1	1	25	3	1	1		1	1	1	1	2	0
2.19E+11	0	1	82	4	1	1		1	1	0			1	1	2
2.19E+11	1	1	17	1	1	1		1	1	0			1	1	1
2.19E+11	1	2	52	4	1	1		1	1	0			1	1	2
2.19E+11	0	1	53	4	1	2	2			0			0
2.19E+11	0	1	39	3	1	2	1			0			0
2.19E+11	1	1	21	2	1	1		1	1	0			1	1	2
2.19E+11	1	1	16	1	1	1		1	1	1	1	1	0
2.19E+11	1	2	19	1	1	1		1	1	1	1	2	0
2.19E+11	1	1	31	3	1	1		1	1	0			1	1	2
2.19E+11	1	1	17	1	1	2	1			0			0
2.19E+11	1	2	21	2	1	1		1	1	1	1	1	0
2.19E+11	0	1	23	2	1	2	2			0			0
2.19E+11	0	2	22	2	1	1		1	1	0			1	1	2
2.19E+11	0	1	60	4	1	1		1	1	0			1	1	2
2.19E+11	1	1	18	1	1	1		1	1	0			1	1	2
2.19E+11	1	1	19	1	1	1		1	1	0			1	1	2
2.19E+11	1	2	36	3	1	1		1	1	0			1	1	2
2.19E+11	0	1	38	3	1	1		1	1	0			1	1	1
2.19E+11	1	2	59	4	1	1		1	1	1	1	2	0
2.19E+11	1	1	54	4	1	1		1	1	0			1	1	2
2.19E+11	0	1	22	2	1	2	1	2		0			0
2.19E+11	1	2	49	3	1	1		1	1	0			1	1	2
2.19E+11	1	1	19	1	1	1		1	1	1	1	1	0
2.19E+11	1	1	17	1	1	1		1	1	0			1	1	2
2.19E+11	1	2	19	1	1	1		1	1	1	1	2	0
2.19E+11	1	1	32	3	1	1		1	1	0			1	1	2
2.19E+11	0	2	32	3	1	1		1	1	0			1	1	2
2.19E+11	0	2	32	3	1	1		1	1	0			1	1	2
2.19E+11	1	1	81	4	1	1		1	1	1	1	1	0
2.19E+11	1	1	42	3	1	2	2			0			0
2.19E+11	0	1	28	3	1	1		1	1	0			1	1	1
2.19E+11	0	1	15	1	1	2	1	2		0			0
2.19E+11	1	2	48	3	1	2	2			0			0
2.19E+11	1	1	28	3	1	1		1	1	0			1	1	1
2.19E+11	0	1	40	3	1	1		1	1	1	1	2	0
2.19E+11	0	1	24	2	1	2	1			0			0
2.19E+11	1	2	33	3	1	1		1	1	0			1	1	2
2.19E+11	1	1	47	3	1	1		1	0	0			1	1	2
2.19E+11	0	2	28	3	1	1		1	1	1	1	2	0
2.19E+11	0	2	36	3	1	1		1	1	0			1	1	2
2.19E+11	0	1	29	3	1	1		1	0	1	1	2	0
2.19E+11	0	1	21	2	1	1		1	1	0			1	1	1
2.19E+11	0	2	25	3	1	1		1	1	0			1	1	2
2.19E+11	1	1	17	1	1	2	1			0			0
2.19E+11	0	1	28	3	1	1		1	1	0			1	1	1
2.19E+11	0	2	29	3	1	2	2	2		0			0
2.19E+11	0	1	55	4	1	2	1			0			0
2.19E+11	0	2	18	1	1	1		1	1	1	1	1	0
2.19E+11	1	2	39	3	1	1		1	1	0			1	1	2
2.19E+11	0	1	60	4	1	2	1	2		0			0
2.19E+11	0	2	21	2	1	2	1	2		0			0
2.19E+11	1	1	18	1	1	2	1			0			0
2.19E+11	0	2	20	2	1	1		1	1	1	1	2	0
2.19E+11	0	1	60	4	1	2	1	2		0			0
2.19E+11	1	1	22	2	1	1		1	1	0			1	1	2
2.19E+11	1	1	23	2	1	1		1	1	0			1	1	2
2.19E+11	0	2	29	3	1	2	1			0			0
2.19E+11	1	1	16	1	1	1		1	1	0			1	1	1
2.19E+11	0	2	34	3	1	1		1	1	0			1	1	2
2.19E+11	0	2	16	1	1	1		1	1	0			1	1	1
2.19E+11	1	2	28	3	1	1		1	1	0			1	1	2
2.19E+11	0	2	29	3	1	1		1	1	0			1	1	2
2.19E+11	0	1	36	3	1	1		1	1	0			1	1	2
2.19E+11	1	1	69	4	1	2	1			0			0
2.19E+11	1	1	43	3	1	1		1	1	0			1	1	1
2.19E+11	0	1	23	2	1	2	2			0			0
2.19E+11	0	2	25	3	1	1		1	1	0			1	1	2
2.19E+11	1	1	30	3	1	1		1	1	1	1	4	0
2.19E+11	0	1	70	4	1	1		1	1	0			1	1	2
2.19E+11	1	2	26	3	1	1		1	1	0			1	1	2
2.19E+11	0	2	20	2	1	2	1	2		0			0
2.19E+11	1	2	48	3	1	1		1	1	1	1	2	0
2.19E+11	1	1	24	2	1	1		1	0	0			1	1	2
2.19E+11	1	1	16	1	1	1		2	1	1	1	1	0
2.19E+11	1	2	30	3	1	1		1	1	0			1	1	2
2.19E+11	0	2	22	2	1	2	2	2		0			0
2.19E+11	1	2	19	1	1	1		1	1	1	1	1	0
2.19E+11	1	2	80	4	1	1		1	1	0			1	1	2
2.19E+11	1	1	23	2	1	1		1	1	0			1	1	2
2.19E+11	1	1	58	4	1	2	1			0			0
2.19E+11	0	2	42	3	1	1		1	1	1	1	1	0
2.19E+11	0	1	20	2	1	1		1	1	0			1	1	2
2.19E+11	0	2	27	3	1	1		1	1	0			1	1	2
2.19E+11	1	2	21	2	1	1		1	1	0			1	1	2
2.19E+11	1	2	53	4	1	1		1	1	1	1	2	0
2.19E+11	1	2	76	4	1	1		1	1	0			1	1	2
2.19E+11	0	2	23	2	1	1		1	1	0			1	1	2
2.19E+11	1	1	16	1	1	1		1	1	0			1	1	2
2.19E+11	0	2	18	1	1	1		1	1	0			1	1	2
2.19E+11	0	1	19	1	1	1		2	1	0			1	1	2
2.19E+11	0	2	20	2	1	1		1	1	0			1	1	2
2.19E+11	0	1	33	3	1	1		1	1	0			1	1	2
2.19E+11	0	1	43	3	1	2	2	2		0			0
2.19E+11	1	2	23	2	1	1		1	1	1	1	2	0
2.19E+11	1	2	48	3	1	1		1	1	0			1	1	1
2.19E+11	0	1	36	3	1	2	2			0			0
2.19E+11	1	1	24	2	1	1		1	1	1	1	2	0
2.19E+11	0	2	23	2	1	2	1			0			0
2.19E+11	1	2	43	3	1	1		1	1	0			1	1	2
2.19E+11	0	2	22	2	1	1		1	1	0			1	1	2
2.19E+11	1	1	29	3	1	2	1			0			0
2.19E+11	1	1	50	4	1	2	2			0			0
2.19E+11	0	2	21	2	1	1		1	1	0			1	1	1
2.19E+11	0	2	26	3	1	1		1	1	0			1	1	2
2.19E+11	1	1	20	2	1	1		1	1	1	1	1	0
2.19E+11	1	1	20	2	1	2	1			0			0
2.19E+11	0	1	30	3	1	2	1	2		0			0
2.19E+11	1	2	39	3	1	1		1	1	0			1	1	1
2.19E+11	0	1	27	3	1	2	1	2		0			0
2.19E+11	1	2	38	3	1	1		1	1	0			1	1	2
2.19E+11	1	1	22	2	1	1		1	1	0			1	1	1
2.19E+11	0	1	24	2	1	2	1			0			0
2.19E+11	1	2	25	3	1	1		1	1	0			1	1	2
2.19E+11	0	1	52	4	1	2	1			0			0
2.19E+11	1	2	35	3	1	1		1	1	0			1	1	2
2.19E+11	1	1	64	4	1	1		1	1	0			1	1	1
2.19E+11	0	1	56	4	1	1		1	1	1	1	1	0
2.19E+11	0	1	17	1	1	2	1	2		0			0
2.19E+11	1	1	32	3	1	2	1			0			0
2.19E+11	1	2	42	3	1	1		1	1	1	1	2	0
2.19E+11	0	1	15	1	1	1		1	1	1	1	1	0
2.19E+11	1	1	60	4	1	2	1			0			0
2.19E+11	1	1	17	1	1	2	1			0			0
2.19E+11	1	1	59	4	1	1		1	1	0			1	1	1
2.19E+11	0	1	64	4	1	2	2			0			0
2.19E+11	0	2	27	3	1	2	1	2		0			0
2.19E+11	0	1	57	4	1	2	1			0			0
2.19E+11	0	1	60	4	1	1		1	1	0			1	1	1
2.19E+11	0	1	56	4	1	2	1			0			0
2.19E+11	1	1	35	3	1	2	1	2		0			0
2.19E+11	0	2	23	2	1	1		1	1	0			1	1	1
2.19E+11	0	2	17	1	1	1		1	1	0			1	1	2
2.19E+11	0	1	17	1	1	2	1	2		0			0
2.19E+11	0	1	34	3	1	1		1	1	0			1	1	2
2.19E+11	0	1	27	3	1	2	2			0			0
2.19E+11	1	1	26	3	1	1		1	1	0			1	1	1
2.19E+11	1	1	24	2	1	1		1	1	0			1	1	2
2.19E+11	0	1	35	3	1	1		1	1	0			1	1	2
2.19E+11	0	1	29	3	1	1		1	1	0			1	1	1
2.19E+11	0	2	62	4	1	1		1	1	0			1	1	2
2.19E+11	0	1	51	4	1	2	2			0			0
2.19E+11	1	1	84	4	1	2	1			0			0
2.19E+11	1	2	21	2	1	1		1	1	0			1	1	2
2.19E+11	1	1	19	1	1	1		1	1	0			1	1	2
2.19E+11	0	1	29	3	1	1		1	1	0			1	1	2
2.19E+11	0	2	21	2	1	2	2			0			0
2.19E+11	1	2	42	3	1	1		1	1	0			1	1	1
2.19E+11	0	1	22	2	1	1		1	1	0			1	1	1
2.19E+11	1	2	35	3	1	1		1	1	0			1	1	2
2.19E+11	0	1	50	4	1	2	1			0			0
2.19E+11	0	1	23	2	1	1		1	1	1	1	2	0
2.19E+11	0	2	29	3	1	2	1			0			0
2.19E+11	0	2	35	3	1	1		1	1	0			1	1	2
2.19E+11	1	1	23	2	1	1		1	1	0			1	1	1
2.19E+11	0	1	23	2	1	2	1			0			0
2.19E+11	0	2	34	3	1	1		1	1	0			1	1	1
2.19E+11	1	2	26	3	1	1		1	1	0			1	1	2
2.19E+11	1	2	28	3	1	1		1	1	1	1	2	0
2.19E+11	0	1	46	3	1	1		1	1	0			1	1	2
2.19E+11	0	2	22	2	1	1		1	1	0			1	1	2
2.19E+11	1	1	17	1	1	1		1	1	1	1	1	0
2.19E+11	1	1	61	4	1	1		1	1	0			1	1	2
2.19E+11	1	1	32	3	1	2	1			0			0
2.19E+11	0	2	15	1	1	1		1	1	0			1	1	1
2.19E+11	0	2	25	3	1	1		1	1	1	1	2	0
2.19E+11	0	1	59	4	1	1		1	1	0			1	1	2
2.19E+11	1	1	32	3	1	2	1			0			0
2.19E+11	0	2	31	3	1	1		1	1	0			1	1	1
2.19E+11	0	1	25	3	1	1		1	1	0			1	1	1
2.19E+11	0	1	20	2	1	1		1	1	1	1	1	0
2.19E+11	0	1	33	3	1	2	2	2		0			0
2.19E+11	0	1	26	3	1	1		1	1	0			1	1	2
2.19E+11	0	1	28	3	1	1		1	1	1	1	2	0
2.19E+11	0	2	23	2	1	1		1	1	1	1	2	0
2.19E+11	0	2	22	2	1	1		1	1	0			1	1	2
2.19E+11	0	1	25	3	1	1		1	1	1	1	2	0
2.19E+11	0	1	28	3	1	1		1	1	0			1	1	1
2.19E+11	1	1	18	1	1	2	1			0			0
2.19E+11	0	1	35	3	1	1		1	1	0			1	1	1
2.19E+11	0	2	32	3	1	1		1	1	0			1	1	2
2.19E+11	1	1	32	3	1	2	1	2		0			0
2.19E+11	0	1	16	1	1	2	1			0			0
2.19E+11	0	2	24	2	1	1		1	1	0			1	1	2
2.19E+11	0	1	22	2	1	1		1	1	0			1	1	1
2.19E+11	1	1	18	1	1	1		1	1	0			1	1	1
2.19E+11	0	1	30	3	1	1		1	1	0			1	1	1
2.19E+11	0	1	51	4	1	2	1			0			0
2.19E+11	0	1	50	4	1	2	2	2		0			0
2.19E+11	0	1	50	4	1	2	2			0			0
2.19E+11	0	1	28	3	1	1		1	1	1	1	2	0
2.19E+11	1	1	62	4	1	1		1	1	0			1	1	2
2.19E+11	0	2	25	3	1	1		1	1	0			1	1	2
2.19E+11	0	2	27	3	1	1		2	1	1	1	3	0
2.19E+11	1	1	27	3	1	1		1	1	0			1	1	2
2.19E+11	0	1	40	3	1	1		1	1	1	1	2	0
2.19E+11	0	1	21	2	1	1		1	1	0			1	1	2
2.19E+11	0	1	16	1	1	2	1	2		0			0
2.19E+11	0	1	16	1	1	1		1	1	0			1	1	1
2.19E+11	0	1	27	3	1	1		1	1	0			1	1	2
2.19E+11	0	1	15	1	1	1		1	1	1	1	2	0
2.19E+11	1	2	32	3	1	1		1	1	0			1	1	2
2.19E+11	1	1	16	1	1	1		1	1	1	1	1	0
2.19E+11	0	1	26	3	1	1		1	1	0			1	1	2
2.19E+11	0	1	19	1	1	1		1	1	0			1	1	1
2.19E+11	0	2	28	3	1	1				0			1	2	2
2.19E+11	1	1	16	1	1	1		1	1	0			1	1	2
2.19E+11	1	2	36	3	1	1		1	1	0			1	1	2
2.19E+11	0	1	17	1	1	2	1			0			0
2.19E+11	0	1	18	1	1	1		1	1	0			1	1	1
2.19E+11	0	2	37	3	1	2	1			0			0
2.19E+11	1	1	17	1	1	1		1	1	1	1	1	0
2.19E+11	1	2	23	2	1	1		1	1	1	1	2	0
2.19E+11	1	2	35	3	1	1		1	1	0			1	1	2
2.19E+11	1	1	16	1	1	1		1	1	1	1	1	0
2.19E+11	0	1	40	3	1	2	2			0			0
2.19E+11	0	1	74	4	1	1		1	1	0			1	1	2
2.19E+11	1	2	40	3	1	1		1	1	0			1	1	2
2.19E+11	0	1	25	3	1	1		1	1	0			1	1	2
2.19E+11	0	1	19	1	1	2	1	2		0			0
2.19E+11	1	1	36	3	1	2	2			0			0
2.19E+11	0	1	43	3	1	2	2	2		0			0
2.19E+11	0	2	61	4	1	2	2			0			0
2.19E+11	0	2	35	3	1	1		1	1	0			1	1	2
2.19E+11	0	1	22	2	1	1		1	1	0			1	1	2
2.19E+11	0	2	35	3	1	1		1	1	1	1	2	0
2.19E+11	0	2	19	1	1	1		1	1	0			1	1	1
2.19E+11	0	2	22	2	1	1		1	1	0			1	1	2
2.19E+11	0	1	26	3	1	2	1			0			0
2.19E+11	0	2	16	1	1	1		1	1	0			1	1	2
2.19E+11	0	1	30	3	1	1		2	1	1	1	2	0
2.19E+11	0	2	30	3	1	2	2			0			0
2.19E+11	1	1	30	3	1	1		1	1	0			1	1	2
2.19E+11	0	1	16	1	1	1		1	1	1	1	2	0
2.19E+11	0	2	27	3	1	1		1	1	0			1	1	2
2.19E+11	1	1	17	1	1	2	1			0			0
2.19E+11	0	2	40	3	1	1		1	1	0			1	1	2
2.19E+11	0	1	27	3	1	1		1	1	0			1	1	2
2.19E+11	1	1	38	3	1	2	1			0			0
2.19E+11	1	1	23	2	1	1		1	1	0			1	1	2
2.19E+11	0	1	48	3	1	1		1	1	0			1	1	1
2.19E+11	1	1	56	4	1	1		1	1	0			1	1	2
2.19E+11	0	2	18	1	1	1		1	1	0			1	1	2
2.19E+11	0	1	19	1	1	1		1	1	0			1	1	2
2.19E+11	0	1	39	3	1	1		1	1	1	1	2	0
2.19E+11	0	1	50	4	1	1		1	1	1	1	2	0
2.19E+11	1	1	17	1	1	1		1	1	0			1	1	1
2.19E+11	0	1	27	3	1	1		1	1	0			1	1	1
2.19E+11	1	2	64	4	1	1		1	1	0			1	1	2
2.19E+11	0	2	22	2	1	2	1			0			0
2.19E+11	0	2	20	2	1	2	1	2		0			0
2.19E+11	0	1	22	2	1	1		1	1	1	1	1	0
2.19E+11	1	2	40	3	1	2	1			0			0
2.19E+11	0	1	36	3	1	2	1			0			0
2.19E+11	1	1	19	1	1	1		1	1	0			1	1	1
2.19E+11	0	2	30	3	1	1		1	1	0			1	1	2
2.19E+11	0	2	24	2	1	2	2	2		0			0
2.19E+11	0	1	21	2	1	1		1	1	0			1	1	2
2.19E+11	0	2	23	2	1	2	2	2		0			0
2.19E+11	0	2	32	3	1	1		2	1	0			1	1	2
2.19E+11	0	1	60	4	1	2	1	2		0			0
2.19E+11	0	1	23	2	1	2	2			0			0
2.19E+11	0	1	25	3	1	2	1			0			0
2.19E+11	0	2	35	3	1	1		1	1	0			1	1	2
2.19E+11	1	1	42	3	1	1		2	1	0			1	1	2
2.19E+11	1	2	30	3	1	1		1	1	0			1	1	2
2.19E+11	1	2	25	3	1	1		1	1	0			1	1	2
2.19E+11	0	1	72	4	1	1		1	1	0			1	1	2
2.19E+11	1	2	17	1	1	1		1	1	1	1	1	0
2.19E+11	1	1	38	3	1	1		1	1	1	1	1	0
2.19E+11	1	1	16	1	1	1		1	1	0			1	1	2
2.19E+11	1	2	16	1	1	1		1	1	1	1	2	0
2.19E+11	1	1	32	3	1	2	1			0			0
2.19E+11	0	1	17	1	1	1		2	1	0			1	1	2
2.19E+11	0	1	33	3	1	2	1			0			0
2.19E+11	0	1	24	2	1	2	1	2		0			0
2.19E+11	0	1	27	3	1	2	2			0			0
2.19E+11	1	1	56	4	1	1		1	1	0			1	1	2
2.19E+11	0	1	22	2	1	2	1	2		0			0
2.19E+11	1	2	17	1	1	1		1	1	0			1	1	2
2.19E+11	0	2	23	2	1	2	2			0			0
2.19E+11	0	2	27	3	1	1		1	1	0			1	1	2
2.19E+11	0	2	30	3	1	2	2			0			0
2.19E+11	1	2	43	3	1	1		1	1	0			1	1	2
2.19E+11	1	1	38	3	1	2	2			0			0
2.19E+11	0	2	20	2	1	2	1			0			0
2.19E+11	0	1	23	2	1	2	1	2		0			0
2.19E+11	0	1	29	3	1	2	1			0			0
2.19E+11	1	1	31	3	1	2	1			0			0
2.19E+11	0	1	75	4	1	1		1	1	1	1	1	0
2.19E+11	0	2	20	2	1	1		1	1	0			1	1	2
2.19E+11	0	2	27	3	1	1		1	1	0			1	1	2
2.19E+11	0	2	25	3	1	2	1			0			0
2.19E+11	1	2	17	1	1	1		1	1	0			1	1	1
2.19E+11	1	2	27	3	1	1		1	1	1	1	2	0
2.19E+11	1	2	29	3	1	1		1	1	0			1	1	2
2.19E+11	1	2	23	2	1	1		1	1	1	1	2	0
2.19E+11	0	1	37	3	1	2	2	2		0			0
2.19E+11	0	1	21	2	1	2	1			0			0
2.19E+11	0	1	32	3	1	2	2			0			0
2.19E+11	1	2	38	3	1	1		1	1	0			1	1	2
2.19E+11	0	1	36	3	1	1		1	1	0			1	1	2
2.19E+11	0	1	20	2	1	2	1			0			0
2.19E+11	0	2	42	3	1	1		1	1	0			1	1	2
2.19E+11	1	2	34	3	1	1		1	1	0			1	1	2
2.19E+11	0	2	41	3	1	1		1	1	0			1	1	2
2.19E+11	0	1	63	4	1	2	1	2		0			0
2.19E+11	1	2	50	4	1	2	2			0			0
2.19E+11	1	1	17	1	1	2	1			0			0
2.19E+11	0	1	17	1	1	1		1	1	0			1	1	2
2.19E+11	1	2	37	3	1	1		1	1	1	1	2	0
2.19E+11	0	1	41	3	1	1		1	1	1	1	2	0
2.19E+11	1	1	16	1	1	1		1	1	0			1	1	1
2.19E+11	0	2	23	2	1	1		1	1	1	1	1	0
2.19E+11	0	1	22	2	1	1		1	1	1	1	2	0
2.19E+11	0	1	36	3	1	1		1	1	1	1	2	0
2.19E+11	0	1	23	2	1	1		1	1	0			1	1	1
2.19E+11	0	1	16	1	1	1		1	1	1	1	1	0
2.19E+11	1	1	27	3	1	1		1	1	0			1	1	2
2.19E+11	0	2	31	3	1	1		1	1	0			1	1	2
2.19E+11	1	2	23	2	1	1		1	1	0			1	1	2
2.19E+11	1	1	16	1	1	2	1	2		0			0
2.19E+11	0	1	17	1	1	1		1	1	0			1	1	2
2.19E+11	0	1	25	3	1	2	1			0			0
2.19E+11	0	2	26	3	1	1		1	1	0			1	1	2
2.19E+11	1	1	20	2	1	1		1	1	1	1	1	0
2.19E+11	1	1	19	1	1	1		1	1	1	1	2	0
2.19E+11	0	1	54	4	1	1		1	1	0			1	1	2
2.19E+11	0	1	40	3	1	2	2			0			0
2.19E+11	1	1	18	1	1	1		1	1	1	1	1	0
2.19E+11	0	2	42	3	1	2	1			0			0
2.19E+11	1	1	19	1	1	1		1	1	0			1	1	2
2.19E+11	0	2	29	3	1	1		1	1	0			1	1	2
2.19E+11	0	1	18	1	1	1		1	1	0			1	1	1
2.19E+11	0	2	18	1	1	1		1	1	1	1	2	0
2.19E+11	1	2	40	3	1	1		1	1	1	1	2	0
2.19E+11	1	1	29	3	1	1		1	1	0			1	1	1
2.19E+11	1	1	77	4	1	2	1			0			0
2.19E+11	0	2	24	2	1	1		1	1	1	1	2	0
2.19E+11	0	1	23	2	1	1		1	1	0			1	1	2
2.19E+11	0	2	23	2	1	1		1	1	0			1	1	2
2.19E+11	0	1	15	1	1	1		1	1	1	1	1	0
2.19E+11	0	1	45	3	1	1		2	1	0			1	1	2
2.19E+11	0	2	29	3	1	1		1	1	0			1	1	1
2.19E+11	0	2	76	4	1	1		1	1	1	1	2	0
2.19E+11	0	2	27	3	1	1		1	1	0			1	1	2
2.19E+11	1	2	33	3	1	1		1	1	0			1	1	2
2.19E+11	0	2	30	3	1	1		1	1	0			1	1	2
2.19E+11	0	2	27	3	1	1		1	1	0			1	1	2
2.19E+11	1	1	18	1	1	1		1	1	0			1	1	2
2.19E+11	1	2	21	2	1	1		1	1	1	1	2	0
2.19E+11	1	1	29	3	1	1		1	1	0			1	1	2
2.19E+11	1	1	18	1	1	1		1	1	0			1	1	2
2.19E+11	0	2	28	3	1	1		1	1	0			1	1	2
2.19E+11	0	2	29	3	1	1		1	1	0			1	1	2
2.19E+11	1	1	53	4	1	1		1	1	0			1	1	2
2.19E+11	1	2	32	3	1	1		1	1	0			1	1	2
2.19E+11	1	1	61	4	1	1		1	1	0			1	1	1
2.19E+11	0	2	27	3	1	1		1	1	0			1	1	2
2.19E+11	1	2	34	3	1	1		1	1	0			1	1	2
2.19E+11	1	1	26	3	1	1		1	1	1	1	1	0
2.19E+11	0	1	18	1	1	1		1	1	0			1	1	1
2.19E+11	0	2	26	3	1	1		1	1	0			1	1	2
2.19E+11	0	1	15	1	1	2	1	2		0			0
2.19E+11	1	1	17	1	1	1		1	1	1	1	2	0
2.19E+11	0	1	87	4	1	2	1			0			0
2.19E+11	0	1	23	2	1	1		1	1	0			1	1	1
2.19E+11	0	2	34	3	1	1		1	1	0			1	1	2
2.19E+11	0	1	25	3	1	2	1			0			0
2.19E+11	0	1	27	3	1	2	2			0			0
2.19E+11	0	2	22	2	1	1		1	1	0			1	1	2
2.19E+11	1	1	68	4	1	2	1	2		0			0
2.19E+11	0	1	17	1	1	1		1	1	0			1	1	2
2.19E+11	0	1	63	4	1	1		1	1	0			1	1	2
2.19E+11	1	2	30	3	1	1		1	1	1	1	2	0
2.19E+11	0	2	27	3	1	1		1	1	0			1	1	2
2.19E+11	0	1	53	4	1	1		1	1	1	1	4	0
2.19E+11	1	2	17	1	1	1		1	1	0			1	1	2
2.19E+11	0	1	21	2	1	2	2			0			0
2.19E+11	0	2	58	4	1	1		1	1	0			1	1	2
2.19E+11	1	2	42	3	1	1		1	1	0			1	1	2
2.19E+11	1	2	40	3	1	1		1	0	0			1	1	2
2.19E+11	1	1	54	4	1	1		1	1	1	1	1	0
2.19E+11	1	1	62	4	1	2	1			0			0
2.19E+11	1	1	44	3	1	1		1	1	0			1	1	1
2.19E+11	1	2	36	3	1	1		1	1	0			1	1	2
2.19E+11	0	1	16	1	1	1		1	1	1	1	1	0
2.19E+11	0	1	19	1	1	1		1	1	1	1	1	0
2.19E+11	1	2	30	3	1	1		1	1	0			1	1	2
2.19E+11	0	2	26	3	1	1		1	1	1	1	2	0
2.19E+11	0	1	36	3	1	1		1	1	0			1	1	2
2.19E+11	1	1	16	1	1	1		1	1	1	1	1	0
2.19E+11	1	2	30	3	1	1		1	1	0			1	1	1
2.19E+11	1	2	26	3	1	1		1	1	0			1	1	2
2.19E+11	0	2	21	2	1	2	1			0			0
2.19E+11	1	2	41	3	1	1		1	1	0			1	1	2
2.19E+11	1	2	30	3	1	1		1	1	0			1	1	2
2.19E+11	1	2	42	3	1	1		1	1	1	1	2	0
2.19E+11	0	1	24	2	1	1		1	1	0			1	1	1
2.19E+11	0	2	28	3	1	1		1	1	0			1	1	1
2.19E+11	1	1	16	1	1	1		1	1	1	1	1	0
2.19E+11	0	1	18	1	1	2	1	2		0			0
2.19E+11	0	2	20	2	1	1		1	1	0			1	1	2
2.19E+11	0	2	36	3	1	1		1	1	0			1	1	2
2.19E+11	0	1	19	1	1	1		1	1	0			1	1	2
2.19E+11	1	2	22	2	1	1		1	1	1	1	2	0
2.19E+11	1	1	20	2	1	2	1			0			0
2.19E+11	1	2	23	2	1	1		1	1	0			1	1	2
2.19E+11	0	1	20	2	1	1		1	1	0			1	1	2
2.19E+11	1	2	22	2	1	1		1	1	0			1	1	2
2.19E+11	0	2	37	3	1	1		1	1	0			1	1	2
2.19E+11	1	2	28	3	1	1		1	1	1	1	2	0
2.19E+11	0	2	30	3	1	1		1	1	0			1	1	2
2.19E+11	1	1	18	1	1	1		1	1	0			1	1	1
2.19E+11	0	1	16	1	1	1		1	1	0			1	1	1
2.19E+11	0	2	24	2	1	1		1	1	0			1	1	2
2.19E+11	0	1	21	2	1	1		1	1	0			1	1	2
2.19E+11	1	2	23	2	1	1		1	1	0			1	1	2
2.19E+11	1	1	18	1	1	2	1			0			0
2.19E+11	1	1	16	1	1	1		1	1	1	1	1	0
2.19E+11	0	1	40	3	1	1		1	1	0			1	1	1
2.19E+11	0	1	35	3	1	2	1			0			0
2.19E+11	0	1	35	3	1	2	1			0			0
2.19E+11	0	1	26	3	1	1		1	1	0			1	1	2
2.19E+11	1	1	65	4	1	2	1			0			0
2.19E+11	0	2	20	2	1	1		1	1	1	1	1	0
2.19E+11	0	1	21	2	1	2	2			0			0
2.19E+11	0	2	37	3	1	1		1	1	0			1	1	2
2.19E+11	0	2	23	2	1	1		1	1	0			1	1	2
2.19E+11	0	1	30	3	1	1		1	1	0			1	1	1
2.19E+11	1	2	35	3	1	2	2			0			0
2.19E+11	0	2	34	3	1	1		1	1	0			1	1	2
2.19E+11	0	2	40	3	1	2	1			0			0
2.19E+11	0	1	27	3	1	2	2	2		0			0
2.19E+11	1	1	55	4	1	1		1	0	0			1	1	2
2.19E+11	1	1	18	1	1	1		1	1	0			1	1	2
2.19E+11	0	2	17	1	1	1		1	1	0			1	1	1
2.19E+11	0	2	29	3	1	1		1	1	0			1	1	2
2.19E+11	1	1	19	1	1	2	1	2		0			0
2.19E+11	0	1	44	3	1	2	1			0			0
2.19E+11	0	1	22	2	1	2	1			0			0
2.19E+11	0	1	45	3	1	1		1	1	0			1	1	1
2.19E+11	0	2	30	3	1	1		1	1	0			1	1	1
2.19E+11	0	2	36	3	1	2	2			0			0
2.19E+11	0	2	30	3	1	1		1	1	0			1	1	1
2.19E+11	1	1	24	2	1	1		1	1	1	1	3	0
2.19E+11	0	2	25	3	1	1		1	1	1	1	2	0
2.19E+11	0	1	32	3	1	2	1	2		0			0
2.19E+11	1	1	20	2	1	1		1	1	0			1	1	1
2.19E+11	1	1	23	2	1	1		1	1	0			1	1	2
2.19E+11	0	2	28	3	1	1		1	1	0			1	1	1
2.19E+11	1	1	19	1	1	2	1			0			0
2.19E+11	0	1	20	2	1	1		1	1	0			1	1	2
2.19E+11	1	2	25	3	1	1		1	1	0			1	1	2
2.19E+11	0	2	40	3	1	2	1			0			0
2.19E+11	1	2	31	3	1	1		1	1	0			1	1	2
2.19E+11	1	2	24	2	1	1		1	1	1	1	2	0
2.19E+11	1	2	23	2	1	1		1	1	1	1	2	0
2.19E+11	0	2	30	3	1	1		1	1	0			1	1	2
2.19E+11	1	2	19	1	1	1		1	1	1	1	2	0
2.19E+11	0	2	36	3	1	1		1	1	0			1	1	2
2.19E+11	1	2	24	2	1	1		1	1	0			1	1	2
2.19E+11	1	1	16	1	1	1		1	1	1	1	1	0
2.19E+11	1	1	17	1	1	1		1	1	0			1	1	1
2.19E+11	1	1	27	3	1	2	1			0			0
2.19E+11	1	2	47	3	1	1		1	1	0			1	1	2
2.19E+11	1	1	47	3	1	2	1			0			0
2.19E+11	1	2	37	3	1	1		1	0	0			1	1	2
2.19E+11	0	2	26	3	1	2	1			0			0
2.19E+11	0	1	18	1	1	1		1	1	0			1	1	2
2.19E+11	0	2	21	2	1	1		1	1	0			1	1	2
2.19E+11	1	1	70	4	1	1				1	2	1	0
2.19E+11	0	1	32	3	1	1		1	1	0			1	1	1
2.19E+11	0	1	24	2	1	1		1	1	0			1	1	2
2.19E+11	0	1	19	1	1	2	1	2		0			0
2.19E+11	0	2	16	1	1	1		1	1	0			1	1	1
2.19E+11	0	2	25	3	1	1		1	1	0			1	1	2
2.19E+11	1	1	21	2	1	1		1	1	0			1	1	2
2.19E+11	0	1	29	3	1	1		1	1	0			1	1	1
2.19E+11	1	1	20	2	1	1		1	1	1	1	1	0
2.19E+11	0	1	48	3	1	1		1	1	0			1	1	1
2.19E+11	0	2	31	3	1	2	2			0			0
2.19E+11	1	2	40	3	1	1		1	1	1	1	2	0
2.19E+11	0	2	26	3	1	1		1	1	0			1	1	2
2.19E+11	1	2	23	2	1	1		1	1	0			1	1	1
2.19E+11	0	1	40	3	1	2	2	2		0			0
2.19E+11	0	1	60	4	1	2	1	2		0			0
2.19E+11	0	1	30	3	1	1		1	1	0			1	1	2
2.19E+11	0	2	27	3	1	1		1	1	0			1	1	1
2.19E+11	1	2	38	3	1	1		1	1	1	1	2	0
2.19E+11	0	2	40	3	1	1		1	1	0			1	1	2
2.19E+11	1	1	24	2	1	1		1	1	0			1	1	1
2.19E+11	1	1	54	4	1	1		1	1	0			1	1	2
2.19E+11	1	2	40	3	1	1		2	1	0			1	1	2
2.19E+11	1	1	18	1	1	2	1			0			0
2.19E+11	0	1	15	1	1	1		1	1	1	1	1	0
2.19E+11	0	2	20	2	1	1		1	1	0			1	1	2
2.19E+11	1	1	18	1	1	1		1	1	0			1	1	2
2.19E+11	1	2	25	3	1	1		1	1	1	1	2	0
2.19E+11	0	1	26	3	1	2	1	2		0			0
2.19E+11	0	1	47	3	1	1		1	1	0			1	1	2
2.19E+11	0	1	45	3	1	1		1	1	0			1	1	2
2.19E+11	0	1	42	3	1	2	2			0			0
2.19E+11	0	1	26	3	1	1		1	1	0			1	1	2
2.19E+11	0	2	28	3	1	2	1	2		0			0
2.19E+11	0	1	28	3	1	2	1			0			0
2.19E+11	0	1	21	2	1	1		1	1	0			1	1	1
2.19E+11	0	1	36	3	1	1		2	1	0			1	1	2
2.19E+11	1	1	30	3	1	1		1	1	1	1	1	0
2.19E+11	0	1	25	3	1	1		1	1	1	1	2	0
2.19E+11	0	1	51	4	1	1		1	1	0			1	1	2
2.19E+11	0	2	28	3	1	1		1	1	1	1	2	0
2.19E+11	1	2	25	3	1	1		1	1	0			1	1	2
2.19E+11	0	1	52	4	1	1		1	1	0			1	1	2
2.19E+11	1	2	29	3	1	1		1	1	0			1	1	2
2.19E+11	1	1	53	4	1	2	1			0			0
2.19E+11	0	1	15	1	1	1		1	1	1	1	2	0
2.19E+11	1	2	32	3	1	1		1	0	1	1	1	0
2.19E+11	1	2	36	3	1	1		1	1	0			1	1	2
2.19E+11	1	1	18	1	1	1		1	1	0			1	1	2
2.19E+11	1	2	27	3	1	1		1	1	1	1	2	0
2.19E+11	1	2	65	4	1	1		1	1	0			1	1	2
2.19E+11	0	1	33	3	1	2	1	2		0			0
2.19E+11	0	1	35	3	1	2	2			0			0
2.19E+11	0	1	24	2	1	1		1	1	0			1	1	2
2.19E+11	0	2	30	3	1	1		1	1	0			1	1	1
2.19E+11	1	2	30	3	1	1		1	1	0			1	1	2
2.19E+11	0	2	50	4	1	1		1	1	0			1	1	2
2.19E+11	1	2	30	3	1	1		1	1	0			1	1	1
2.19E+11	0	1	30	3	1	2	1	2		0			0
2.19E+11	0	1	16	1	1	1		1	1	0			1	1	2
2.19E+11	0	2	20	2	1	2	1	2		0			0
2.19E+11	0	1	35	3	1	2	2	2		0			0
2.19E+11	0	2	42	3	1	1		1	1	1	1	2	0
2.19E+11	1	2	33	3	1	1		1	1	0			1	1	2
2.19E+11	1	2	44	3	1	1		1	1	1	1	2	0
2.19E+11	1	2	41	3	1	2	2			0			0
2.19E+11	0	1	65	4	1	1		1	1	0			1	1	1
2.19E+11	1	1	35	3	1	2	1			0			0
2.19E+11	1	2	28	3	1	1		1	1	1	1	3	0
2.19E+11	0	1	35	3	1	2	1	2		0			0
2.19E+11	0	2	29	3	1	1		1	1	0			1	1	2
2.19E+11	1	2	27	3	1	1		1	1	1	1	1	0
2.19E+11	0	1	69	4	1	2	1			0			0
2.19E+11	0	1	65	4	1	2	1			0			0
2.19E+11	0	1	21	2	1	2	1			0			0
2.19E+11	1	2	45	3	1	1		1	1	0			1	1	2
2.19E+11	0	1	24	2	1	2	1	2		0			0
2.19E+11	0	1	16	1	1	2	1			0			0
2.19E+11	0	1	26	3	1	1		1	1	0			1	1	2
2.19E+11	0	1	32	3	1	2	2	2		0			0
2.19E+11	0	1	60	4	1	1		1	1	0			1	1	2
2.19E+11	0	1	16	1	1	1		1	1	0			1	1	2
2.19E+11	0	1	20	2	1	1		1	1	0			1	1	1
2.19E+11	0	2	22	2	1	1		1	1	1	1	2	0
2.19E+11	0	1	74	4	1	1		1	1	0			1	1	2
2.19E+11	0	1	27	3	1	1		1	1	0			1	1	2
2.19E+11	1	1	20	2	1	2	1			0			0
2.19E+11	0	2	24	2	1	2	2	1		0			0
2.19E+11	0	1	55	4	1	2	1	2		0			0
2.19E+11	1	2	17	1	1	1		1	1	0			1	1	2
2.19E+11	0	1	30	3	1	1		1	1	0			1	1	1
2.19E+11	1	1	26	3	1	1		2	1	0			1	1	2
2.19E+11	0	2	25	3	1	1		1	1	0			1	1	2
2.19E+11	0	1	50	4	1	2	2	2		0			0
2.19E+11	1	1	60	4	1	1		1	1	0			1	1	1
2.19E+11	0	2	45	3	1	2	2			0			0
2.19E+11	1	1	71	4	1	1		1	1	0			1	1	1
2.19E+11	1	2	31	3	1	1		1	1	0			1	1	1
2.19E+11	0	1	35	3	1	1		1	1	0			1	1	2
2.19E+11	0	2	49	3	1	1		1	1	0			1	1	2
2.19E+11	0	2	20	2	1	1		1	1	0			1	1	2
2.19E+11	0	2	31	3	1	1		1	1	0			1	1	2
2.19E+11	0	2	44	3	1	2	1	2		0			0
2.19E+11	1	1	17	1	1	2	1			0			0
2.19E+11	1	1	17	1	1	1		1	1	1	1	1	0
2.19E+11	0	2	20	2	1	1		1	1	0			1	1	2
2.19E+11	0	1	33	3	1	2	1	2		0			0
2.19E+11	0	2	31	3	1	1		1	1	0			1	1	2
2.19E+11	0	1	40	3	1	1		1	1	0			1	1	1
2.19E+11	0	1	19	1	1	2	1			0			0
2.19E+11	0	2	17	1	1	1		1	1	1	1	2	0
2.19E+11	1	1	26	3	1	2	1			0			0
2.19E+11	1	1	15	1	1	1		1	1	0			1	1	2
2.19E+11	0	1	22	2	1	2	1	2		0			0
2.19E+11	1	2	18	1	1	1		1	1	0			1	1	2
2.19E+11	1	1	15	1	1	1		1	1	0			1	1	2
2.19E+11	1	1	19	1	1	2	1			0			0
2.19E+11	1	2	20	2	1	1		1	1	1	1	2	0
2.19E+11	1	2	49	3	1	1		1	1	0			1	1	2
2.19E+11	1	1	39	3	1	2	1	2		0			0
2.19E+11	1	1	20	2	1	2	1			0			0
2.19E+11	0	1	72	4	1	2	1	2		0			0
2.19E+11	1	1	17	1	1	1		1	1	0			1	1	2
2.19E+11	0	2	22	2	1	1		1	1	0			1	1	2
2.19E+11	0	2	34	3	1	1		1	1	0			1	1	1
2.19E+11	1	1	44	3	1	1		1	1	0			1	1	1
2.19E+11	1	1	72	4	1	1		1	1	1	1	2	0
2.19E+11	1	1	18	1	1	1		1	1	1	1	2	0
2.19E+11	1	1	20	2	1	2	1	2		0			0
2.19E+11	0	1	37	3	1	2	1	2		0			0
2.19E+11	0	2	30	3	1	1		2	1	0			1	1	2
2.19E+11	1	1	17	1	1	2	1			0			0
2.19E+11	0	2	23	2	1	1		1	1	0			1	1	2
2.19E+11	1	2	32	3	1	1		1	1	1	1	2	0
2.19E+11	1	1	18	1	1	1		1	1	1	1	2	0
2.19E+11	1	1	30	3	1	1		1	1	0			1	1	1
2.19E+11	0	2	29	3	1	1		1	0	0			1	1	2
2.19E+11	1	2	29	3	1	1		1	1	0			1	1	2
2.19E+11	0	2	37	3	1	1		1	1	0			1	1	2
2.19E+11	0	2	21	2	1	1		1	1	0			1	1	1
2.19E+11	1	1	20	2	1	1		1	1	1	1	1	0
2.19E+11	0	1	26	3	1	2	2	2		0			0
2.19E+11	0	2	35	3	1	1		1	1	0			1	1	2
2.19E+11	0	1	26	3	1	1		1	1	0			1	1	2
2.19E+11	1	2	25	3	1	1		1	1	1	1	2	0
2.19E+11	1	2	30	3	1	1		1	1	0			1	1	2
2.19E+11	1	1	26	3	1	2	1	2		0			0
2.19E+11	1	2	35	3	1	1		1	1	0			1	1	2
2.19E+11	0	1	21	2	1	1		1	1	0			1	1	1
2.19E+11	0	1	18	1	1	1		1	1	0			1	1	2
2.19E+11	1	1	37	3	1	1		1	1	1	1	2	0
2.19E+11	1	2	32	3	1	1		1	1	0			1	1	1
2.19E+11	0	1	15	1	1	2	1			0			0
2.19E+11	1	2	47	3	1	1		1	1	0			1	1	2
2.19E+11	0	2	27	3	1	1		1	1	0			1	1	2
2.19E+11	1	2	23	2	1	1		1	1	0			1	1	2
2.19E+11	1	2	55	4	1	1		1	1	0			1	1	2
2.19E+11	0	2	28	3	1	1		1	1	0			1	1	2
2.19E+11	0	1	24	2	1	2	2			0			0
2.19E+11	1	1	21	2	1	2	1			0			0
2.19E+11	1	1	24	2	1	2	2			0			0
2.19E+11	0	1	17	1	1	2	1	2		0			0
2.19E+11	0	1	18	1	1	1		1	1	0			1	1	1
2.19E+11	0	1	40	3	1	1		1	1	0			1	1	2
2.19E+11	0	1	22	2	1	2	1	2		0			0
2.19E+11	0	2	24	2	1	1		1	1	0			1	1	2
2.19E+11	1	2	24	2	1	1		1	1	0			1	1	2
2.19E+11	0	1	40	3	1	1		1	1	0			1	1	2
2.19E+11	0	2	27	3	1	1		1	1	0			1	1	2
2.19E+11	0	2	28	3	1	1		1	0	0			1	1	1
2.19E+11	1	2	52	4	1	1		1	1	0			1	1	2
2.19E+11	0	1	22	2	1	1		1	1	0			1	1	2
2.19E+11	1	2	40	3	1	1		1	1	0			1	1	2
2.19E+11	0	2	31	3	1	2	1			0			0
2.19E+11	0	2	52	4	1	1		1	1	0			1	1	2
2.19E+11	1	2	28	3	1	2	2			0			0
2.19E+11	1	2	28	3	1	1		1	1	1	1	2	0
2.19E+11	0	2	38	3	1	1		1	1	0			1	1	2
2.19E+11	1	2	40	3	1	1		1	1	0			1	1	2
2.19E+11	0	2	22	2	1	1		1	1	0			1	1	2
2.19E+11	0	1	16	1	1	2	1			0			0
2.19E+11	0	2	24	2	1	1		1	1	0			1	1	2
2.19E+11	1	1	35	3	1	1		1	1	0			1	1	2
2.19E+11	0	1	23	2	1	1		1	1	0			1	1	2
2.19E+11	0	2	31	3	1	2	2	2		0			0
2.19E+11	1	2	16	1	1	1		1	1	0			1	1	2
2.19E+11	1	2	44	3	1	1		2	1	0			1	1	2
2.19E+11	1	1	17	1	1	2	1			0			0
2.19E+11	0	2	30	3	1	1		1	1	0			1	1	2
2.19E+11	1	1	29	3	1	2	1			0			0
2.19E+11	0	1	21	2	1	1		1	1	0			1	1	2
2.19E+11	0	1	28	3	1	1		1	1	1	1	1	0
2.19E+11	1	2	16	1	1	1		1	1	1	1	2	0
2.19E+11	1	2	30	3	1	1		1	1	0			1	1	2
2.19E+11	1	1	27	3	1	1		1	1	0			1	1	2
2.19E+11	0	1	25	3	1	1		1	1	1	1	2	0
2.19E+11	0	2	33	3	1	2	2			0			0
2.19E+11	1	1	37	3	1	1		1	1	0			1	1	2
2.19E+11	0	2	28	3	1	1		1	1	0			1	1	1
2.19E+11	0	1	21	2	1	1		1	1	0			1	1	1
2.19E+11	1	1	18	1	1	2	1			0			0
2.19E+11	1	1	52	4	1	2	2			0			0
2.19E+11	1	2	32	3	1	1		1	1	0			1	1	1
2.19E+11	1	2	27	3	1	1		1	1	0			1	1	2
2.19E+11	1	2	32	3	1	1		1	1	0			1	1	2
2.19E+11	0	1	16	1	1	1		1	1	1	1	1	0
2.19E+11	0	1	35	3	1	2	1	2		0			0
2.19E+11	1	2	26	3	1	1		1	1	0			1	1	2
2.19E+11	0	1	23	2	1	1		1	1	1	1	1	0
2.19E+11	0	1	34	3	1	2	2	2		0			0
2.19E+11	1	2	20	2	1	1		1	1	1	1	1	0
2.19E+11	1	1	80	4	1	2	1			0			0
2.19E+11	1	2	30	3	1	1		1	1	0			1	1	2
2.19E+11	0	1	76	4	1	2	1	2		0			0
2.19E+11	0	1	35	3	1	1		1	1	0			1	1	2
2.19E+11	1	1	21	2	1	1		1	1	0			1	1	2
2.19E+11	1	1	32	3	1	1		1	1	1	1	2	0
2.19E+11	0	1	42	3	1	2	1	2		0			0
2.19E+11	0	2	40	3	1	1		1	1	0			1	1	1
2.19E+11	0	1	27	3	1	1		1	1	0			1	1	2
2.19E+11	0	1	21	2	1	1		1	1	0			1	1	2
2.19E+11	0	1	20	2	1	1		1	1	1	1	1	0
2.19E+11	0	2	27	3	1	1		1	1	0			1	1	2
2.19E+11	0	1	25	3	1	2	1			0			0
2.19E+11	0	1	84	4	1	1		1	1	1	1	1	0
2.19E+11	0	1	75	4	1	2	1			0			0
2.19E+11	0	1	70	4	1	1		1	1	0			1	1	2
2.19E+11	1	1	18	1	1	2	1			0			0
[truncated: 117,951 more rows]
